# Supplementary material for: Structural basis of G protein–Coupled receptor CMKLR1 activation and signaling induced by a chemerin-derived agonist
Source: PLoS Biol. 2023 Dec 6;21(12):e3002188. doi: 10.1371/journal.pbio.3002188 (PMC10699647; doi:10.1371/journal.pbio.3002188)
Supplement: S1 Data — (XLSX) [file pbio.3002188.s008.xlsx]

## Sheet: Fig.1A
	M1-IFNg+LPS				M2-IL10				chemerin-9				medium
HLA.DR	3.23343	1.48224	2.36082	3.05934	0.73498	0.886123	0.467753	0.575181	0.925537	0.806533	0.504734	1.01067	1	1	1	1
CD86	1.27002	1.5762	1.66927	1.90937	0.90593	0.812356	0.897883	0.807343	0.695998	0.583257	0.676187	0.689546	1	1	1	1
CD206	0.324546	0.246294	0.317847	0.823647	1.0748	1.26394	1.21085	0.93396	0.454764	0.235813	0.274339	0.322165	1	1	1	1
CD163	0.43624	0.345966	0.307875	0.425139	1.00063	2.03398	0.467367	1.00897	0.709034	0.328561	0.207901	0.321458	1	1	1	1
