# Supplementary material for: Structural basis of G protein–Coupled receptor CMKLR1 activation and signaling induced by a chemerin-derived agonist
Source: PLoS Biol. 2023 Dec 6;21(12):e3002188. doi: 10.1371/journal.pbio.3002188 (PMC10699647; doi:10.1371/journal.pbio.3002188)
Supplement: S2 Data — (XLSX) [file pbio.3002188.s009.xlsx]

## Sheet: explanation
blue marked values	excluded because of mistakes while preparation/pipetting/seeding
Mean	mean of measured triplicates
SEM	Standard error of the mean
N	amount of measurements
	in squares are the means from the measurements in the same line before

## Sheet: Fig.4A
CMKLR1 wt + C9
	date: 18th Nov 2022
log c [M], C9	221118			221119			221124			221125			221201			221208			221209			221214			221215			221216			230112			230118			230119			230126			230127			230201			230202
-11	-6.1144	6.01875	5.95221		3.71555	5.64304	-0.466443	5.42343	4.59029	2.84301	1.76836	3.65363	-8.59591	5.31525	-0.898356		4.05784	6.57938	-2.20905	-2.65546		0.378937	-0.826866	0.845817	9.55147	-6.31868	-1.71787	-2.25479	4.18438		-15.4773	2.37466	-2.41196	-2.69238	1.75901		-7.26855	-0.818971	8.92093	-13.0057	19.5913	-2.11409	-8.23282	-8.59708	3.23909	-0.845508	7.24433	-2.91899	-1.7574
-10	-3.5002	3.28448	3.15859		4.02835	6.55342	-1.41842	7.38036	1.88308	-7.77547	6.37387	5.57052	-5.21059	9.94927	4.19571		2.90184	4.45551	8.19833	2.70718		2.54882	9.97286	7.52655	-6.59012	-1.56577	-1.40835	4.251	2.69821		-10.7783	3.03516	7.88695	1.39921	4.99976	7.2305	2.64611	-5.62655	1.40955	4.64421	-4.58194	2.66119	-23.6093	10.1678	9.47937	-3.59323	10.7244	9.54486	-4.08681
-9.5	0.692122	4.73194	1.64868		-1.17205	2.30663	9.16914	10.0327	12.7026	4.465	13.1716	13.2015	-6.74212	13.1388	3.78145		3.65212	15.0675	10.5919	9.8703								36.6343	24.317
-9	8.35319	16.5554	10.8524		10.5953	4.63309	19.6457	31.1288	32.9143	13.6443	16.9245	43.6956	2.38949	17.0399	13.9451		3.64001	18.8778	24.179	-5.56157		53.2905	51.5018	47.6654	17.5927	32.5958	26.6582	54.9732	48.1057		10.6411	27.9637	17.7156	10.8418	19.3648	25.7281	16.2926	28.4677	26.8794	20.8154	28.8123	15.4297	-10.4338	53.0739	35.0472	1.36117	18.3167	24.265	14.1743
-8.5	34.5862	41.1027	35.7853		26.2343	46.1664	51.3398	66.4927	62.7807	45.1441	60.6878	51.7182	29.0623	29.8846	38.5267		40.2618	72.0026	35.5198	10.1781		69.6105	57.0433	65.9716	39.2887	48.6906	42.1076	62.1257	109.9		19.557	38.3849	32.294	30.8261	51.415	46.7696	46.0076	51.2683	43.0249	32.7666	30.9213	42.7938	-15.0652	64.7426	60.5996	48.1988	43.9457	53.8447	34.6213
-8	52.5884	58.6055	60.7411		52.6269	71.2826	75.9684	83.2343	80.6025	60.0502	82.7353	98.731	42.8661	65.2802	67.5224		63.1636	99.9655	64.4572	75.8667		86.594	98.664	84.6019	52.5027	66.8908	71.3782	95.2471	109.903		26.3402	63.8789	63.7983	70.6058	81.7859	67.838	71.4722	77.4634	52.4004	79.4967	69.9952	73.1923	-15.6442	116.252	55.6831	77.7584	50.3719	103.649	52.8924
-7.5
-7	88.3892	99.6991	88.8272		99.8477	114.263	82.9934	106.412	107.162	75.2983	102.665	105.147	53.6747	88.8746	104.647		87.9862		81.0064	116.31		89.6986	96.9078	97.7706	88.7117	87.3049	95.6179	93.2302	120.45		86.0357	94.2822	88.0404	94.3026	112.215	109.377	91.6201	80.4389	97.8773	84.8459	113.319	119.341	56.2891	114.36	153.753	86.0535	91.0567	109.9	74.3267
-6	99.3979		105.21		73.1918	102.795	96.509	93.3734	105.798	89.8998	103.13	110.151		109.577	115.87		103.23	96.8477	72.759	112.988		105.545	120.03	99.9679	95.3387	93.4346	121.408	68.7422	103.545		89.5944	108.693	108.195	103.67	110.871	96.3951	116.475	89.4344	81.9197	86.3579	55.2568	107.091	64.897	138.644	137.831	57.3748	116.359	110.245	87.7426
-5																						102.325	98.6702	90.4407	93.9822	99.8905	115.411				87.0073	95.3194	119.304	64.3912	91.2888	105.835	101.008	108.726	123.195	107.285	93.4773	118.152	20.32	84.8689	126.931	71.0723	127.938	111.924	91.6991
CMKLR1 F7.31A + C9
														log c [M], C9	F7.31A + C9
log c [M], C9	221118			221119			221201			221215				X	Mean	SEM	N
-11	9.77611	10.2793	14.1646	16.765	24.1992	14.7488	30.9828	28.014	26.5568	-7.34504	24.6323	19.1357		-11	17.6591	3.96113	4
-10	9.18695	2.74445	8.27405	9.02354	13.1124	12.7403	39.1662	17.6744	35.6345	-7.78887	28.3083	24.1979		-10	16.0228	5.21178	4
-9.5	9.55504	8.19763	10.1568	5.61415	11.7441	11.2372	17.2375	18.0797	25.2175					-9.5	13.0044	3.58751	3
-9	9.44178	11.0991	9.94671	7.38996	10.1506	4.11449	22.987	30.2975	22.7028	-4.95345	37.8729	29.6776		-9	15.8939	4.29976	4
-8.5	19.3135	13.8085	7.93972	7.1029	8.59169	7.53192	37.1996	21.0217	21.7038	32.8201	41.5457	42.3275		-8.5	21.7422	6.94743	4
-8	9.60246	8.87072	11.2949	6.12958	8.11545	10.7484	42.4061	25.828	19.1869	35.3813		34.8203		-8	20.6238	6.7561	4
-7	15.0669	9.27976	17.7459	11.3551	12.0389	12.9573	37.5513	11.3068	32.0692	27.2242	42.0983	31.6472		-7	21.6951	5.17558	4
-6	34.3457	36.4427	37.7994	54.8334	53.7296	63.8914	102.5	74.7703	73.7519	16.8322	33.5313	29.3899		-6	40.0884	9.13001	3
-5										55.5715	57.9241	56.8586		-5	56.7847	0	1
CMKLR1 F7.31H + C9
											log c [M], C9	F7.31H + C9
log c [M], C9	230119			230126			230127				X	Mean	SEM	N
-11	7.64455	7.56903	15.5907	-2.96235	-3.18116	8.01314	29.9535	22.1926	11.6403		-11	10.7178	5.96219	3
-10	2.88996	19.7329	10.7072	-5.32222	0.518314	8.72977	19.8447	25.4308	39.5415		-10	13.5637	7.87983	3
-9	13.3731	5.78238	14.0457	-7.53373	9.13768	6.64806	44.1312	7.58793	12.6971		-9	11.7633	5.41561	3
-8.5	15.0677	7.79899	4.47406	-3.47596	5.41179	21.8626	21.7035	33.1917	31.8859		-8.5	15.3245	6.80982	3
-8	16.5661	6.14837	15.4866	-6.15147	2.22825	7.33497	13.9	21.1816	3.52166		-8	8.9129	3.88802	3
-7	36.0317	24.7516	30.2525	12.5358	19.5838	22.2969	26.8322	10.314	31.2072		-7	23.7562	3.55703	3
-6	108.289	103.916	108.707	10.5649	54.9138	45.4976	79.0787	67.7415	24.8575		-6	71.4674	17.8669	3
-5	143.56	169.564	145.652	96.6261	97.2927	155.879	134.598	106.171	28.4142		-5	119.751	18.3115	3
CMKLR1 F7.31L + C9
											log c [M], C9	F7.31L + C9
log c [M], C9	230119			230126			230127				X	Mean	SEM	N
-11	2.82985	13.9393	9.42556	5.32741	0.905778	3.45242	64.095	11.232	36.7533		-11	16.4401	10.58	3
-10	6.03492	19.3199	11.2284	-4.76876	-1.03503	3.45104	26.5766	52.5373	57.136		-10	18.9423	13.7572	3
-9	8.04624	15.4656	24.8151	4.1774	15.5678	6.16042	40.8996	29.0871	57.2283		-9	22.3831	10.2408	3
-8.5	19.6051	33.3016	38.5514	7.7962	3.50298	-5.59619	29.4423	43.2336	30.6493		-8.5	22.2763	10.2514	3
-8	62.636	66.8202	80.3224	3.38893	34.217	9.20858	92.0394	58.9613	104.963		-8	56.9508	21.1453	3
-7	110.581	126.246	118.121	94.8406	108.066	105.998	167.641	171.646	180.241		-7	131.487	21.3103	3
-6	146.031	145.313	115.92	132.108	164.716	119.049	212.806	186.591	216.984		-6	159.947	22.772	3
-5	127.64	149.403	157.808	171.228	151.923	153.758	175.917	212.507	189.514		-5	165.522	14.153	3
CMKLR1 wt+[A1]-C9
											log c [M], [A1]-C9	wt+[A1]-C9
log c [M], [A1]-C9	230210			230308			230309				X	Mean	SEM	N
-11	-6.93752	3.02398	-0.0145933	-3.8364	-0.653686	-1.51417	-9.92611	0.43445	-0.197277		-11	-2.18015	0.561491	3
-10	-3.58323	0.0844411	3.65918	0.644427	5.16315	-0.324328	-8.39883	15.1728	-7.79939		-10	0.513134	0.667138	3
-9	-6.49127	3.26426	-0.113143	-3.99785	-3.8312	-4.14831	-12.0911	-5.16753	0.757271		-9	-3.53543	1.28689	3
-8.5	6.35415	-0.518999	2.37252								-8.5	2.73589	0	1
-8	8.63182	7.02565	8.59727	-7.38545	7.47467	3.7311	-3.94032	2.15531	-6.10459		-8	2.24283	3.13084	3
-7.5				10.7451	18.4163	15.3935	12.7444	19.9538	22.5741		-7.5	16.6379	1.78621	2
-7	38.1089	40.6594	41.9249	40.5085	39.9034	56.249	55.2305	60.4586	63.8017		-7	48.5383	5.85132	3
-6	59.4189	82.2677	87.3508	69.2303	81.4633	85.2873	84.4681	120.861	120.682		-6	87.8922	10.4106	3
-5	65.2162	87.2462	100.272	93.7028	103.374	79.8445	110.435	132.728	123.718		-5	99.6152	11.5757	3
CMKLR1 F7.31A+[A1]-C9
														log c [M], [A1]-C9	F7.31A+[A1]-C9
log c [M], [A1]-C9	230210			230303			230308			230309				X	Mean	SEM	N
-11	1.77723	2.18408	4.26898	-1.34019	-7.10627	3.23231	5.20962	16.018	9.35623	13.1628	6.36653	4.76999		-11	4.82494	2.69202	4
-10	-0.319871	-0.456781	1.46965	-3.11003	4.88827	14.5411	3.43543	16.5372	4.32832	-1.62169	14.5552	3.00236		-10	4.77077	1.64408	4
-9	5.72046	-4.49171	3.61144	-2.87006	6.28766	13.7444	2.06422	2.4639	7.20984	0.6877	12.0625	-1.96656		-9	3.71031	0.841273	4
-8.5	0.95713	2.13912	1.26062	11.8386	7.53206	-1.76446								-8.5	3.66052	2.20823	2
-8	0.294499	1.93673	-0.898181	5.35895	-0.165681	-3.2821	-4.48132	0.823014	2.92442	-3.27392	-1.13437	5.91746		-8	0.334957	0.197359	4
-7.5							11.4078	13.8581	4.45128	4.4195	4.43565	1.4309		-7.5	6.66721	3.23853	2
-7	3.95456	1.13921	9.59973	-0.887574	10.1499	5.91714	6.81566	11.9374	0.0631012	5.99988	0.892445	10.7126		-7	5.52451	0.327324	4
-6	16.1686	14.3173	18.9479	-1.67988	7.31163	-5.21666	9.86322	21.7785	26.5761	4.5125	12.3794	20.6976		-6	12.138	4.24071	4
-5	41.0675	46.4927	39.5444	43.2728	4.50995	32.77	56.7875	87.6792	90.9656	58.1107	63.014	59.5236		-5	51.9782	11.1572	4
CMKLR1 F7.31L+[A1]-C9
														log c [M], [A1]-C9	F7.31L+[A1]-C9
log c [M], [A1]-C9	230210			230303			230308			230309				X	Mean	SEM	N
-11	-0.981745	5.16401	2.22269	8.56827	5.04518	30.2758	9.60054	10.5877	9.46996	7.50637	11.4215	-0.664155		-11	8.18467	2.66816	4
-10	3.66857	3.83672	7.2428	17.0832	7.51737	7.7075	12.5701	16.4308	7.32423	-1.08556	3.19822	-8.33553		-10	6.42987	3.23637	4
-9	-0.941114	1.97203	5.48273	17.7377	4.32617	1.286	23.9173	15.5871	12.4304	2.01121	-1.52971	-4.09165		-9	6.51568	4.04781	4
-8.5	1.70711	5.29684	-1.89936	8.73345	8.82587	29.3808								-8.5	8.67411	6.97259	2
-8	-1.69312	-0.172303	3.31555	-1.84411	8.9935	-2.09194	9.35896	12.9462	5.96221	-2.95739	0.0773937	-5.23742		-8	2.22146	2.57294	4
-7.5							13.1472	16.7427	8.3835	-3.39561	2.51402	-2.11891		-7.5	5.87881	6.87898	2
-7	7.20979	2.74765	7.18209	3.84376	2.55044	0.179898	29.8311	17.6934	19.8698	-6.71592	-7.10301	6.42258		-7	6.97596	5.42778	4
-6	55.3835	42.4055	54.7709	47.4694	63.6434	41.497	73.3754	65.5415	58.0312	4.6823	50.2474	72.3185		-6	52.4472	4.83002	4
-5	53.9683	61.5465	73.6292	121.485		102.259	120.841	108.402	107.261	92.3429	114.334	103.78		-5	97.6434	11.7061	4
CMKLR1 F7.31H+[A1]-C9
														log c [M], [A1]-C9	F7.31H+[A1]-C9
log c [M], [A1]-C9	230210			230303			230308			230309				X	Mean	SEM	N
-11	3.21675	-1.44906	4.908	24.2257	5.2656	15.0724	9.26906	8.32018	10.7161	2.75276	9.23477	0.460196		-11	7.66603	2.83981	4
-10	1.19892	2.26002	6.2457	19.2089	4.41858	15.6961	12.4765	8.15996	6.12184	-4.83186	-2.29563	-0.458427		-10	5.68339	3.40376	4
-9	-5.20107	4.28472	9.65253	14.7664	10.6881	19.6297	9.08224	6.50223	11.5787	-2.40215	-2.50435	7.84039		-9	6.99312	3.1839	4
-8.5	2.65776	-0.655395	10.8935	20.1444	23.5761	24.9696								-8.5	13.5977	9.29905	2
-8	2.6857	4.65555	10.0703	9.45101	8.20463	10.4368	5.87232	7.68749	9.44397	0.594033	0.853532	1.88095		-8	5.98636	1.78078	4
-7.5							7.35295	9.92468	11.6417	-3.68907	3.57179	0.947513		-7.5	4.95826	4.68152	2
-7	-2.34332	4.30786	11.3262	12.0635	15.3783	17.0783	11.1778	4.41763	6.9325	1.37119	-4.5338	0.934345		-7	6.50922	3.25725	4
-6	3.36814	7.5336	7.09117	0.88032	3.54071	6.75443	12.9481	10.7253	20.5131	0.515264	3.20349	5.96557		-6	6.91994	2.67186	4
-5	32.0823	34.7361	26.7125	32.4273	31.246	47.3526	57.922	67.5047	71.24	72.3158	50.2953	58.5657		-5	47.0429	7.90417	4
[truncated: 29 more columns]

## Sheet: Fig.4B
CMKLR1 wt + C9
	date: 18th Nov 2022
log c [M], C9	221118			221119			221124			221125			221201			221208			221209			221214			221215			221216			230112			230118			230119			230126			230127			230201			230202
-11	-6.1144	6.01875	5.95221		3.71555	5.64304	-0.466443	5.42343	4.59029	2.84301	1.76836	3.65363	-8.59591	5.31525	-0.898356		4.05784	6.57938	-2.20905	-2.65546		0.378937	-0.826866	0.845817	9.55147	-6.31868	-1.71787	-2.25479	4.18438		-15.4773	2.37466	-2.41196	-2.69238	1.75901		-7.26855	-0.818971	8.92093	-13.0057	19.5913	-2.11409	-8.23282	-8.59708	3.23909	-0.845508	7.24433	-2.91899	-1.7574
-10	-3.5002	3.28448	3.15859		4.02835	6.55342	-1.41842	7.38036	1.88308	-7.77547	6.37387	5.57052	-5.21059	9.94927	4.19571		2.90184	4.45551	8.19833	2.70718		2.54882	9.97286	7.52655	-6.59012	-1.56577	-1.40835	4.251	2.69821		-10.7783	3.03516	7.88695	1.39921	4.99976	7.2305	2.64611	-5.62655	1.40955	4.64421	-4.58194	2.66119	-23.6093	10.1678	9.47937	-3.59323	10.7244	9.54486	-4.08681
-9.5	0.692122	4.73194	1.64868		-1.17205	2.30663	9.16914	10.0327	12.7026	4.465	13.1716	13.2015	-6.74212	13.1388	3.78145		3.65212	15.0675	10.5919	9.8703								36.6343	24.317
-9	8.35319	16.5554	10.8524		10.5953	4.63309	19.6457	31.1288	32.9143	13.6443	16.9245	43.6956	2.38949	17.0399	13.9451		3.64001	18.8778	24.179	-5.56157		53.2905	51.5018	47.6654	17.5927	32.5958	26.6582	54.9732	48.1057		10.6411	27.9637	17.7156	10.8418	19.3648	25.7281	16.2926	28.4677	26.8794	20.8154	28.8123	15.4297	-10.4338	53.0739	35.0472	1.36117	18.3167	24.265	14.1743
-8.5	34.5862	41.1027	35.7853		26.2343	46.1664	51.3398	66.4927	62.7807	45.1441	60.6878	51.7182	29.0623	29.8846	38.5267		40.2618	72.0026	35.5198	10.1781		69.6105	57.0433	65.9716	39.2887	48.6906	42.1076	62.1257	109.9		19.557	38.3849	32.294	30.8261	51.415	46.7696	46.0076	51.2683	43.0249	32.7666	30.9213	42.7938	-15.0652	64.7426	60.5996	48.1988	43.9457	53.8447	34.6213
-8	52.5884	58.6055	60.7411		52.6269	71.2826	75.9684	83.2343	80.6025	60.0502	82.7353	98.731	42.8661	65.2802	67.5224		63.1636	99.9655	64.4572	75.8667		86.594	98.664	84.6019	52.5027	66.8908	71.3782	95.2471	109.903		26.3402	63.8789	63.7983	70.6058	81.7859	67.838	71.4722	77.4634	52.4004	79.4967	69.9952	73.1923	-15.6442	116.252	55.6831	77.7584	50.3719	103.649	52.8924
-7.5
-7	88.3892	99.6991	88.8272		99.8477	114.263	82.9934	106.412	107.162	75.2983	102.665	105.147	53.6747	88.8746	104.647		87.9862		81.0064	116.31		89.6986	96.9078	97.7706	88.7117	87.3049	95.6179	93.2302	120.45		86.0357	94.2822	88.0404	94.3026	112.215	109.377	91.6201	80.4389	97.8773	84.8459	113.319	119.341	56.2891	114.36	153.753	86.0535	91.0567	109.9	74.3267
-6	99.3979		105.21		73.1918	102.795	96.509	93.3734	105.798	89.8998	103.13	110.151		109.577	115.87		103.23	96.8477	72.759	112.988		105.545	120.03	99.9679	95.3387	93.4346	121.408	68.7422	103.545		89.5944	108.693	108.195	103.67	110.871	96.3951	116.475	89.4344	81.9197	86.3579	55.2568	107.091	64.897	138.644	137.831	57.3748	116.359	110.245	87.7426
-5																						102.325	98.6702	90.4407	93.9822	99.8905	115.411				87.0073	95.3194	119.304	64.3912	91.2888	105.835	101.008	108.726	123.195	107.285	93.4773	118.152	20.32	84.8689	126.931	71.0723	127.938	111.924	91.6991
CMKLR1 R4.64K + C9
											log c [M], C9	R4.64K + C9
log c [M], C9	220112			220118			220119				X	Mean	SEM	N
-11	0.605069	1.13841	0.208067	-5.35776	10.321	18.1222	-0.0588562	-0.454143	5.95899		-11	3.38699	2.18016	3
-10	4.20553	-9.4261	4.51038	6.63614	10.0671	16.2918	0.275558	-4.45314	4.64803		-10	3.63947	3.68118	3
-9	4.25812	3.98059	-1.92908	5.62741	17.2542	21.834	3.32094	9.43648	14.4218		-9	8.68938	3.70025	3
-8.5	6.14998	-6.46231	2.70265	14.9226	6.61649	20.7669	-2.67814	6.75893	-4.02328		-8.5	4.97265	4.5702	3
-8	0.738238	-3.11064	-1.30885	11.9133	17.0716	21.8168	-1.4878	-3.49912	4.26555		-8	5.15546	5.89611	3
-7	3.7409	5.85841	-2.79635	20.8684	27.4215	12.6129	17.173	7.3079	4.30537		-7	10.7213	5.23611	3
-6	3.45952	15.2224	11.3143	11.977	16.5023	27.5851	20.983	32.1766	12.6704		-6	16.8767	3.56507	3
-5	0.907123	17.6616	14.7823	20.0321	33.4636	33.669	16.0502	36.7415	35.3486		-5	23.184	6.03423	3
CMKLR1 R4.64A + C9
														log c [M], C9	R4.64A + C9
log c [M], C9	221124			221125			221201			230126				X	Mean	SEM	N
-11	9.34212	6.31608	2.97452	7.23926	5.87749	8.39653	1.70556	14.7297	18.8937	-21.5333	-3.0092	-1.64733		-11	4.1071	4.44804	4
-10	1.4772	5.07324	4.63383	15.5266	9.36163	13.731	20.0807	31.591	26.0682	-14.1427	5.95276	-1.80769		-10	9.79548	6.3141	4
-9.5	4.54117	5.95817	2.85105	13.8913	10.1228	9.87082	11.6662	27.1397	26.4267					-9.5	12.4964	5.02838	3
-9	0.10663	0.546987	2.99916	13.2997	11.682	9.19909	13.3659	15.5265	30.787	-10.3446	-9.71092	1.91168		-9	6.61409	5.69082	4
-8.5	4.99985	2.92541	3.69323	10.8819	11.9442	13.2741	18.7935	21.1808	32.7296	-0.825931	-2.94986	8.34364		-8.5	10.4159	5.12735	4
-8	6.29277	1.63574	4.46914	10.4629	7.98807	9.20238	23.7915	31.8471	34.8952	-8.77785	0.678228	1.43514		-8	10.3267	7.01859	4
-7	6.87857	4.83187	6.39659	7.88156	10.5505	11.8739	13.6786	23.8346	20.6668	-10.7636	-5.67636	1.46205		-7	7.63459	5.05272	4
-6	8.63343	7.46551	4.59551	5.88426	7.35227	11.0359	26.3088	22.6257	13.5241	-9.86296	1.76475	-2.656		-6	8.05594	4.99797	4
-5										-8.25591	16.3595	12.7416		-5	6.9484	0	1
CMKLR1 R4.64Q + C9
														log c [M], C9	R4.64Q + C9
log c [M], C9	220112			230119			230127			230201				X	Mean	SEM	N
-11	3.7584	2.21522	1.8056	-1.6546	1.79391	-8.49608	59.8368	37.7545	24.4704	-3.26697	6.11475	2.15303		-11	0.491472	1.6602	3
-10	-11.1361	-2.47851	0.173396	-10.1719	-7.44552	-0.532304	8.58262	33.2399	5.85738	-6.34872	0.814019	8.89934		-10	-3.13625	2.17658	3
-9	12.8887	1.60584	2.12866	-1.9492	-4.64926	-10.0738	51.7778	27.1883	12.3941	-6.77865	0.0176626	2.5088		-9	-0.477921	3.23811	3
-8.5	-6.17183	3.4038	4.76548	-3.4563	9.29069	10.6903	47.7098	31.6898	4.54254	-1.13979	10.0859	11.9593		-8.5	4.38084	1.90474	3
-8	-4.24843	-9.65806	1.50425	-12.4384	-1.48328	4.45001	49.8349	34.531	14.9185	9.61825	8.58459	8.60384		-8	0.548089	4.2032	3
-7	2.13464	8.74407	13.6698	1.90741	-1.36982	1.61658	48.5796	28.005	32.8863	1.48126	11.9672	7.50949		-7	5.29561	2.31471	3
-6	5.68919	10.747	4.73499	6.37421	4.95539	5.888	51.122	62.3759	31.8327	14.3886	19.2213	17.2412		-6	9.91554	3.53793	3
-5	-1.85305	6.53086	9.47571	1.22958	2.53301	5.98605	37.1208	24.5031	19.5916	17.4187	9.73752	15.3882		-5	7.38296	3.42559	3
CMKLR1 R5.42A + C9
														log c [M], C9	R5.42A + C9
log c [M], C9	221118			221119			221201			230126				X	Mean	SEM	N
-11	4.26288	1.83836	7.7422	4.36234	8.49954	2.44743	26.2128	7.84485	13.7466	3.47425	14.1772	6.53816		-11	8.42888	2.61537	4
-10	9.55609	9.09383	6.45474	1.63665	6.01652	8.67496	23.3437	22.9653	24.0095	4.86574	7.2497	4.23862		-10	10.6754	4.31004	4
-9.5	3.77949	1.71249	13.1787	1.5133	3.71611	10.8772	1.81568	31.6772	9.52047					-9.5	8.6434	2.85786	3
-9	2.82223	8.41801	6.76959	7.28351	5.39034	7.72996	6.74249	9.07223	22.09	-1.93799	2.93466	9.35694		-9	7.22267	1.94038	4
-8.5	-2.6047	3.29711	8.37881	-0.482598	6.90601	5.9387	17.8639	18.0683	7.34986	4.90144	-1.31175	13.8671		-8.5	6.84769	2.59116	4
-8	-0.614813	-2.85714	8.23314	1.89508	4.75586	13.3362	30.6533	19.6157	9.0926	3.53034	-1.8661	15.6016		-8	8.44798	3.93795	4
-7.5														-7.5
-7	-3.91708	5.34533	7.48123	4.98568	7.84702	5.28704	25.3761	19.4335	22.8696	4.4092	-6.96729	7.40172		-7	8.29601	4.84385	4
-6	-1.54238	3.29983	-0.551697	5.25527	4.62393	13.5906	28.5756	9.48919	5.99691	-5.72825	-3.76568	13.5677		-6	6.06758	3.31237	4
-5										22.1013	40.4863	10.4555		-5	24.3477	0	1
CMKLR1 R5.42K + C9
																	log c [M], C9	R5.42K + C9
log c [M], C9	221124			221125			221209			230118			230303				X	Mean	SEM	N
-11	4.6976	11.9989	9.81657	-2.42893	1.43351	3.12033	25.3945	14.3487	16.8602	4.77498	-0.526905	11.3617		5.31548	26.0943		-11	9.86439	3.33006	4
-10	6.79957	10.8651	7.47302	0.325985	0.581209	-0.362548	32.6755	42.6386	20.1924					12.1769	15.1193		-10	13.5111	6.70706	3
-9.5	5.15239	10.1067	3.14884	-8.78704	3.67974	8.51786	23.7518	34.8307	23.9887								-9.5	11.5989	8.09216	5
-9	3.74368	10.6524	8.14934	1.75004	5.70869	0.748005	14.489	29.9198	18.6148	20.7466	51.6632	11.1182		3.6067	25.8665		-9	14.7676	4.51258	5
-8.5	12.6987	15.7569	7.81995	-2.03179	7.77028	3.1065	29.8654	28.6809	30.1619	31.9781	24.5279	25.2402		1.58951	6.7373		-8.5	15.2043	5.62682	5
-8	31.1271	30.4388	37.5057	1.69904	21.0042	22.7536	81.7216	74.4945	70.7024	42.2456	45.2635	53.8645		12.2688	55.1793		-8	40.9328	10.055
-7.5																	-7.5			5
-7	67.5988	70.0275	64.8396	17.6907	52.6652	40.0691	147.107	125.006	143.952	104.542	93.4178	81.5063		61.2939	93.3443		-7	82.6919	16.7487	5
-6	91.5721	96.8794	105.063	62.6047	74.7773	78.4936	131.413	138.424	151.04	65.5268	102.491	105.191		108.917	124.974		-6	103.621	11.6529	2
-5										93.6394	96.8937	99.7348		92.0266	81.4871		-5	91.7564	4.99953
CMKLR1 R5.42Q + C9
														log c [M], C9	R5.42Q + C9
log c [M], C9	221125			221209			221215			230118				X	Mean	SEM	N
-11	5.34369	7.16388	3.00427	10.6144	23.0697	14.2356	-3.36578	-6.90151	-6.10038	12.4037	19.3829	9.87749		-11	7.394	4.88056	4
-10	0.430225	4.02415	-0.352517	26.7732	34.5795	41.733	3.71285	-9.90532	-7.29444	1.74631	12.5112	9.25237		-10	9.76755	8.5762	4
-9.5	7.2312	4.12913	1.97534	24.5049	36.8467	25.6595								-9.5	16.7245	12.2792	2
-9	3.86939	6.27187	5.07316	41.1245	48.6647	18.6452	-5.45008	-4.31749	1.50143	3.46258	33.0185	23.6165		-9	14.6234	8.59114	4
-8.5	5.22663	5.69387	3.4833	55.2471	47.1	51.5234	-0.698402	-3.63693	-4.23007	31.3394	21.3204	18.1412		-8.5	19.2092	12.0516	4
-8	5.92798	10.9248	0.696738	23.9358	28.8393	43.3261	-7.96816	3.67066	-2.99069	36.1477	15.9624	29.0446		-8	15.6264	8.27309	4
-7.5														-7.5
-7	5.51551	2.74554	-0.419594	31.2105	21.4062	24.8004	-12.0386	-4.07919	-9.82318	23.8004	5.77355	27.3438		-7	9.68627	7.81132	4
-6	7.7017	12.7998	7.88281	6.64532	1.40587	30.3395	-13.6712	-8.38451	1.05134	13.9405	16.5618	18.319		-6	7.88267	5.15259	4
-5							7.2317	-1.05228	1.89217	15.4688	21.0744	16.1897		-5	10.1341	7.44356	2
CMKLR1 wt + C9-NH2
											log c [M], C9-NH2	wt + C9-NH2
log c [M], C9-NH2	230308			230309			230315				X	Mean	SEM	N
-11	-5.85679	0.455452	3.8467	0.900031	-2.96466	-3.33493	-2.11358	12.9388	9.92417		-11	1.53279	2.71713	3
-10	-6.72677	2.95898	-2.37838	-13.3925	-6.25297	-3.49254	5.47882	9.42063	19.9401		-10	0.617261	5.73593	3
-9	-1.56098	-1.24598	-0.0277048	-10.3379	-0.790446	-8.19605	-1.61184	3.45226	21.2388		-9	0.102234	4.11375	3
-8	-6.87661	6.73984	0.282042	-6.05184	-6.53128	-1.56069	-0.904212	5.48699	8.67118		-8	-0.0827315	2.63717	3
-7.5	-0.588544	1.06856	3.65408	-1.60224	-0.024527	-0.822441	1.6427	5.3921	8.14311		-7.5	1.87364	1.71418	3
-7	5.65855	18.6034	16.5427	6.56369	1.46352	3.3113	2.61995	26.4672	31.5481		-7	12.531	4.7737	3
-6	62.7337	72.7938	57.6003	65.9835	60.5068	35.2711	4.81264	72.6422	68.9734		-6	55.7019	4.58109	3
-5	63.9241	94.6703	93.0092	90.5584	117.049	101.821	53.5284	84.4457	120.058		-5	91.0072	6.09931	3
CMKLR1 R4.64A + C9-NH2
											log c [M], C9-NH2	R4.64A + C9-NH2
log c [M], C9-NH2	230303			230308			230309				X	Mean	SEM	N
-11	21.0017	5.89756	18.3726	15.8571	2.47003	-1.16466	-3.79752	0.935957	2.74419		-11	6.92411	4.40883	3
-10	5.3135	-3.70392	4.40192	6.05608	9.68526	8.58746	4.79802	0.708139	2.16848		-10	4.22388	1.94944	3
-9	2.81733	-3.36617	0.968769	5.8246	6.92819	2.35352	-0.309378	-0.871574	-0.116818		-9	1.58094	1.73514	3
-8.5	-2.81582	9.10689	12.7478								-8.5	6.34628	0	1
-8	0.791347	10.5194	10.4144	14.0138	0.789075	14.1251	-7.8261	-1.70246	-0.216419		-8	4.54535	3.958	3
-7.5				2.90915	2.44403	17.7011	-6.48116	-1.76972	-0.938512		-7.5	2.31081	5.37394	2
-7	-1.38173	9.5556	3.17658	10.6088	14.8061	17.9347	-0.0123028	2.90873	8.85496		-7	7.38349	3.5334	3
-6	-2.06602	2.82368	15.8011	-1.49278	8.34099	9.36815	-3.6142	-5.37857	5.53992		-6	3.25804	2.20474	3
-5	-3.12717	6.82971	3.3061	-0.136264	5.62461	3.70114	3.53452	7.9749	10.4815		-5	4.24323	1.55774	3
CMKLR1 R4.64Q + C9-NH2
											log c [M], C9-NH2	R4.64Q + C9-NH2
log c [M], C9-NH2	230303			230308			230309				X	Mean	SEM	N
-11	20.4406	29.568	30.3055	5.66923	1.84649	16.0773	-1.54815	-4.46458	1.75962		-11	11.0727	8.2941	3
-10	15.8798	9.97983	13.7571	13.1912	6.82149	14.9275	-6.73768	1.57334	-3.36987		-10	7.33586	5.11015	3
-9	17.0681	12.0136	30.8222	10.1712	18.9377	8.95104	-3.4622	-5.00764	-3.2525		-9	9.58239	7.06485	3
-8.5	13.6545	2.32757	13.4164	9.98585	17.9041	21.8975	-3.19346	4.23484	-2.67187		-8.5	8.61727	4.98288	3
-8	8.75006	7.06086	-1.93308	14.1768	17.7277	23.9219	-7.1373	-3.21229	0.558776		-8	6.65703	6.39516	3
-7.5											-7.5
-7	24.5532	15.6433	1.24201	15.2697	26.311	13.4872	-6.83264	13.6158	-4.13221		-7	11.0175	5.23389	3
-6	23.8816	20.3047	9.46761	9.67607	17.5757	19.5337	-3.64949	7.42296	-3.23041		-6	11.2203	5.55905	3
-5	5.5535	21.2857	-5.12673	8.69419	17.7842	22.3969	-1.60915	5.0539	-2.43513		-5	7.95526	4.61984	3
CMKLR1 R4.64K + C9-NH2
											log c [M], C9-NH2	R4.6K + C9-NH2
log c [M], C9-NH2	230303			230308			230309				X	Mean	SEM	N
-11	15.1643	10.3992	17.8208	5.55152	8.56084	1.92173	0.174637	-4.84837	8.25813		-11	7.00031	3.91819	3
-10	4.8208	6.69675	36.2931	2.04742	12.6044	7.82481	0.0704365	-0.617027	6.65669		-10	8.48859	4.04344	3
-9	14.6081	9.21293	28.327	19.3007	8.54007	7.29853	-6.71724	-0.353912	-2.10044		-9	8.67952	6.09231	3
-8.5	16.8418	7.14056	10.9623								-8.5	11.6482	0	1
-8	18.8574	15.8935	25.3635	12.3594	23.5928	12.2019	-6.26586	6.39817	1.95847		-8	12.2622	5.89604	3
-7.5				21.5076	18.62	12.2194	-5.28887	4.91672	2.60867		-7.5	9.09724	8.35174	2
-7	18.3233	14.4556	36.3522	14.1309	16.4935	13.4631	5.2125	3.99252	4.53722		-7	14.1067	5.33792	3
-6	32.1057	18.6375	11.8919	15.3889	9.73418	8.98742	5.23852	-4.20737	-7.26292		-6	10.0571	6.65916	3
-5	8.69879	10.5439	6.39959	6.9337	10.7534	11.3711	15.3347	5.82214	7.77742		-5	9.29275	0.372849	3
CMKLR1 R5.42A + C9-NH2
											log c [M], C9-NH2	R5.42A + C9-NH2
log c [M], C9-NH2	230303			230308			230309				X	Mean	SEM	N
-11	36.1239	37.9182	18.7831	-1.13101	10.5311	11.5421	-5.56453	-1.41592	-5.13919		-11	11.2942	10.3261	3
-10	15.1995	7.43481	5.67668	1.1083	0.966131	14.1129	-0.894961	1.38837	-0.238156		-10	4.97261	2.70794	3
-9	6.58581	7.59656	8.59414	-4.62748	-0.32677	5.3347	-4.24498	2.35939	-5.63905		-9	1.73692	3.02483	3
-8.5	2.31388	1.46733	9.61176								-8.5	4.46432	0	1
-8	3.0622	13.0425	11.5043	5.74356	9.21799	6.23988	-0.0854908	14.4203	3.8029		-8	7.43869	0.930113	3
-7.5				3.98646	5.46957	9.45195	-6.14944	9.80621	10.6239		-7.5	5.53145	0.771215	2
-7	5.9225	20.8957	15.2073	28.5599	32.5526	36.3115	-3.95384	9.19586	30.5824		-7	19.4749	6.52722	3
-6	83.8123	66.6934	85.9638	75.2478	85.5497	98.201	75.7113	82.3134	77.7382		-6	81.2479	2.54339	3
-5	83.562	101.748	108.683	88.2902	81.8068	109.153	84.0751	96.0342	109.545		-5	95.8774	1.45816	3
CMKLR1 R5.42Q + C9-NH2
log c [M], C9-NH2	230303			230308			230309				log c [M], C9-NH2	R5.42Q + C9-NH2
-11	22.1709	30.3266	9.11323	20.2147	11.4815	6.97868	-1.14522	-0.983675	-2.0256		X	Mean	SEM	N
-10	0.487341	40.8792	27.935	22.2556	12.3169	6.84165	8.74219	0.407761	2.75441		-11	10.6812	6.42404	3
-9	2.70736	21.837	29.9967	9.32502	9.13513	10.4638	1.49682	-0.0192207	8.5071		-10	13.6245	5.52379	3
-8.5	19.2255	11.7658	29.4404								-9	10.3833	4.30346	3
-8	10.3924	22.0658	3.97719	6.96767	10.1635	6.66431	5.10633	0.071773	-1.83041		-8.5	20.1439	0	1
-7.5				5.58823	7.05236	10.7091	5.90885	0.76584	1.19086		-8	7.06428	3.21327	3
-7	7.78721	18.877	22.3342	33.033	39.8636	27.0786	3.66742	10.9992	3.59454		-7.5	5.20253	2.58068	2
-6	47.071	22.6406	51.319	55.5129	45.7217	45.7097	65.9476	76.9488	82.2804		-7	18.5816	7.94293	3
-5	71.5631	50.9876	78.4171	64.1877	67.2852	57.6321	86.395	85.3689	69.7127		-6	54.7946	10.4345	3
											-5	70.1722	5.28478	3
CMKLR1 R5.42K + C9-NH2
											log c [M], C9-NH2	R5.42K + C9-NH2
log c [M], C9-NH2	230303			230308			230309				X	Mean	SEM	N
-11	20.4171	29.3613	70.8265	9.99533	5.32766	10.5075	4.53589	1.78403	4.94443		-11	17.5222	11.426	3
-10	20.9523	21.8258	30.3071	11.3216	14.9587	13.6578	-7.46108	-5.23612	3.48574		-10	11.5346	7.96875	3
-9	22.5673	23.5707	48.8859	8.26484	7.97434	10.0063	-3.58122	1.76095	-6.44852		-9	12.5556	10.12	3
-8.5	20.7339	23.0213	17.3305								-8.5	20.3619	0	1
-8	17.2582	14.2508	16.7396	13.7432	11.9069	12.0102	-5.49594	-1.40142	0.316768		-8	8.81425	5.5974	3
-7.5				7.84989	11.9861	8.41102	-2.75595	2.08935	11.6714		-7.5	6.54197	2.87369	2
-7	18.9127	6.28469	15.9263	40.9014	33.2397	33.2431	-0.449505	7.54099	5.85578		-7	17.9395	9.33027	3
-6	26.3846	15.9018	33.7001	28.7812	20.3003	31.3307	6.80538	12.4611	9.01552		-6	20.5201	5.56269	3
-5	82.8567	91.5691	59.5734	77.2645	94.1954	88.3719	59.6749	68.4412	73.3241		-5	77.2524	5.63114	3
[truncated: 29 more columns]
