# Supplementary material for: Structural basis of G protein–Coupled receptor CMKLR1 activation and signaling induced by a chemerin-derived agonist
Source: PLoS Biol. 2023 Dec 6;21(12):e3002188. doi: 10.1371/journal.pbio.3002188 (PMC10699647; doi:10.1371/journal.pbio.3002188)
Supplement: S3 Data — (XLSX) [file pbio.3002188.s010.xlsx]

## Sheet: explanation
blue marked values	excluded because of mistakes while preparation/pipetting/seeding
Mean	mean of measured triplicates
SEM	Standard error of the mean
N	amount of measurements
	in squares are the means from the measurements in the same line before

## Sheet: Fig.5
CMKLR1 wt + C9
	date: 18th Nov 2022
log c [M], C9	221118			221119			221124			221125			221201			221208			221209			221214			221215			221216			230112			230118			230119			230126			230127			230201			230202
-11	-6.1144	6.01875	5.95221		3.71555	5.64304	-0.466443	5.42343	4.59029	2.84301	1.76836	3.65363	-8.59591	5.31525	-0.898356		4.05784	6.57938	-2.20905	-2.65546		0.378937	-0.826866	0.845817	9.55147	-6.31868	-1.71787	-2.25479	4.18438		-15.4773	2.37466	-2.41196	-2.69238	1.75901		-7.26855	-0.818971	8.92093	-13.0057	19.5913	-2.11409	-8.23282	-8.59708	3.23909	-0.845508	7.24433	-2.91899	-1.7574
-10	-3.5002	3.28448	3.15859		4.02835	6.55342	-1.41842	7.38036	1.88308	-7.77547	6.37387	5.57052	-5.21059	9.94927	4.19571		2.90184	4.45551	8.19833	2.70718		2.54882	9.97286	7.52655	-6.59012	-1.56577	-1.40835	4.251	2.69821		-10.7783	3.03516	7.88695	1.39921	4.99976	7.2305	2.64611	-5.62655	1.40955	4.64421	-4.58194	2.66119	-23.6093	10.1678	9.47937	-3.59323	10.7244	9.54486	-4.08681
-9.5	0.692122	4.73194	1.64868		-1.17205	2.30663	9.16914	10.0327	12.7026	4.465	13.1716	13.2015	-6.74212	13.1388	3.78145		3.65212	15.0675	10.5919	9.8703								36.6343	24.317
-9	8.35319	16.5554	10.8524		10.5953	4.63309	19.6457	31.1288	32.9143	13.6443	16.9245	43.6956	2.38949	17.0399	13.9451		3.64001	18.8778	24.179	-5.56157		53.2905	51.5018	47.6654	17.5927	32.5958	26.6582	54.9732	48.1057		10.6411	27.9637	17.7156	10.8418	19.3648	25.7281	16.2926	28.4677	26.8794	20.8154	28.8123	15.4297	-10.4338	53.0739	35.0472	1.36117	18.3167	24.265	14.1743
-8.5	34.5862	41.1027	35.7853		26.2343	46.1664	51.3398	66.4927	62.7807	45.1441	60.6878	51.7182	29.0623	29.8846	38.5267		40.2618	72.0026	35.5198	10.1781		69.6105	57.0433	65.9716	39.2887	48.6906	42.1076	62.1257	109.9		19.557	38.3849	32.294	30.8261	51.415	46.7696	46.0076	51.2683	43.0249	32.7666	30.9213	42.7938	-15.0652	64.7426	60.5996	48.1988	43.9457	53.8447	34.6213
-8	52.5884	58.6055	60.7411		52.6269	71.2826	75.9684	83.2343	80.6025	60.0502	82.7353	98.731	42.8661	65.2802	67.5224		63.1636	99.9655	64.4572	75.8667		86.594	98.664	84.6019	52.5027	66.8908	71.3782	95.2471	109.903		26.3402	63.8789	63.7983	70.6058	81.7859	67.838	71.4722	77.4634	52.4004	79.4967	69.9952	73.1923	-15.6442	116.252	55.6831	77.7584	50.3719	103.649	52.8924
-7.5
-7	88.3892	99.6991	88.8272		99.8477	114.263	82.9934	106.412	107.162	75.2983	102.665	105.147	53.6747	88.8746	104.647		87.9862		81.0064	116.31		89.6986	96.9078	97.7706	88.7117	87.3049	95.6179	93.2302	120.45		86.0357	94.2822	88.0404	94.3026	112.215	109.377	91.6201	80.4389	97.8773	84.8459	113.319	119.341	56.2891	114.36	153.753	86.0535	91.0567	109.9	74.3267
-6	99.3979		105.21		73.1918	102.795	96.509	93.3734	105.798	89.8998	103.13	110.151		109.577	115.87		103.23	96.8477	72.759	112.988		105.545	120.03	99.9679	95.3387	93.4346	121.408	68.7422	103.545		89.5944	108.693	108.195	103.67	110.871	96.3951	116.475	89.4344	81.9197	86.3579	55.2568	107.091	64.897	138.644	137.831	57.3748	116.359	110.245	87.7426
-5																						102.325	98.6702	90.4407	93.9822	99.8905	115.411				87.0073	95.3194	119.304	64.3912	91.2888	105.835	101.008	108.726	123.195	107.285	93.4773	118.152	20.32	84.8689	126.931	71.0723	127.938	111.924	91.6991
CMKLR1 F2.53A + C9
														log c [M], C9	F2.53A + C9
log c [M], C9	221124			221125			221201			230126				X	Mean	SEM	N
-11	8.73667	7.08083	5.93794	5.39444	9.18026	3.47929	11.8343	20.2757	30.2326	13.2566	-2.29489	3.85989		-11	9.74781	3.70787	4
-10	0.928006	1.50379	4.81761	0.936391	10.7141	7.17344	8.76857	14.3331	31.5711	11.3038	6.09549	-2.25317		-10	7.99102	3.50474	4
-9.5	7.54756	3.59711	4.29384	7.04207	15.5289	6.46104	15.027	22.2672	21.0997					-9.5	11.4294	4.2252	3
-9	3.11398	2.07319	5.01275	8.8125	17.1657	6.7283	10.6709	29.7699	28.2179	-3.00318	-1.82438	-2.9508		-9	8.64889	5.49019	4
-8.5	11.2921	4.80893	8.26223	13.0776	16.1887	6.89635	13.4361	17.2148	25.5782	13.4091	8.33717	2.79934		-8.5	11.7751	2.49822	4
-8	39.9394	32.683	28.1498	22.3286	24.1538	12.11	12.6461	27.6491	23.0894	2.36684	-7.67789	15.6944		-8	19.4277	6.18079	4
-7	82.8027	85.0001	84.5129	38.0007	38.8768	26.462	23.9878	41.2507	26.4766	81.6401	77.269	66.7088		-7	56.0823	13.7535	4
-6	90.3506	105.897	99.8315	47.6204	34.4964	36.0702	39.0157	47.5998	51.2997	130.154	124.133	118.651		-6	77.0934	20.587	4
-5										147.68	106.212	121.836		-5	125.242	0	1
CMKLR1 F2.53L + C9
											log c [M], C9	F2.53L + C9
log c [M], C9	221124			221125			221215				X	Mean	SEM	N
-11	7.46877	14.3678	6.17488	4.13066	8.23425	7.39198	-0.955765	2.32103	7.6043		-11	6.30422	1.8377	3
-10	14.0421	13.4513	11.2717	2.65483	-1.35856	1.59905	18.9358	7.22358	16.8038		-10	9.40262	4.23805	3
-9.5	8.71683	8.22351	4.20697	8.1923	5.61598	4.84255					-9.5	6.63302	0.41608	2
-9	10.1612	12.3005	5.28627	9.8781	3.06907	4.15174	12.6839	6.90218	-5.3698		-9	6.56258	1.37171	3
-8.5	18.4004	9.72777	12.5259	6.60948	2.36095	2.6973	16.0572	5.16803	9.13634		-8.5	9.18704	2.82799	3
-8	13.8711	8.37895	5.10252	-0.566536	3.36523	2.87715	28.2424	11.5964	-4.18196		-8	7.63169	2.97904	3
-7	12.0016	16.0613	3.20914	17.4008	3.82291	11.1351	25.3076	14.5871	11.9852		-7	12.8345	2.23184	3
-6	14.6602	17.9768	11.5674	34.9272	52.0048	53.6044	34.4249	20.1805	13.3786		-6	28.0805	9.65747	3
-5							45.3778	39.568	51.715		-5	45.5536	0	1
CMKLR1 F2.53H + C9
											log c [M], C9	F2.53H + C9
log c [M], C9	230127			230202			230315				X	Mean	SEM	N
-11	31.5249	40.3123	1.76823	-3.96624	0.0222437	5.46046	3.22441	16.2498	21.256		-11	12.8725	6.9457	3
-10	10.8122	27.6023	33.5846	-0.27241	6.15658	1.86441	9.50693	16.1959	31.3798		-10	15.2034	6.47143	3
-9	6.54749	31.4432	30.9924	7.77237	2.60603	4.21336	6.02458	4.88038	23.1445		-9	13.0694	5.30396	3
-8.5	14.1622	24.7733	33.5805	7.14606	8.46172	2.58504					-8.5	15.1181	9.05386	2
-8	5.79366	14.7789	35.0203	-1.53903	-2.10256	4.84316	22.0318	20.4311	21.3225		-8	13.3977	6.54625	3
-7.5							11.0158	36.7727	22.9564		-7.5	23.5816	0	1
-7	14.4946	21.9166	22.8811	11.024	15.7786	13.8604	30.6119	44.9467	28.0559		-7	22.6189	6.2234	3
-6	10.8464	56.5015	86.3593	51.5295	62.407	68.9332	78.0406	100.757	84.5884		-6	66.6625	10.9326	3
-5	46.0962	106.584	113.459	89.0303	99.8347	104.654	86.1547	79.8842	111.583		-5	93.0311	2.646	3
CMKLR1 H2.60A + C9
																	log c [M], C9	H2.60A + C9
log c [M], C9	221124			221125			221201			221209			221215				X	Mean	SEM	N
-11	-1.93255	2.23444	-1.1393	0.0918424	-1.0742	-0.412797	3.15231	18.6544	19.5423	43.0205		1.22238	-11.3296	-9.69418	-9.9097		-11	4.96982	5.75521	5
-10	-1.23697	3.27888	9.65032	-5.19892	0.825863	3.42829	27.9868	21.0498	20.4987	19.8399		5.77328	-10.9311	4.26912	-1.22437		-10	7.38774	4.74633	5
-9.5	6.84582	-0.302703	2.61719	1.37548	3.75233	-2.06897	14.4949	18.2841	24.1029	18.0218		18.4559					-9.5	10.3181	4.80163	4
-9	6.68074	2.45404	3.16771	2.82992	1.59001	1.85904	22.0325	24.6441	22.2446	34.0003		15.8084	11.7238	2.48002	9.04609		-9	12.3644	4.82125	5
-8.5	0.862515	1.53075	3.1346	-3.13606	1.56288	2.20595	21.7279	24.8725	20.3269	39.2653		30.5385	9.35468	15.0924	11.7254		-8.5	14.2644	6.50882	5
-8	6.26446	-0.260519	-0.523852	5.38262	-2.83211	7.81247	28.3073	12.0274	4.85204	20.1076		18.0751	-4.41371	-3.78121	2.55966		-8	7.51124	4.05003	5
-7	11.1665	11.7538	1.80929	6.72303	11.6385	3.76742	24.7819	22.8868	25.5388	15.8762		43.7015	7.95978	3.72063	25.6721		-7	16.4523	4.51023	5
-6	5.79059	24.4929	30.221	20.8503	23.0827	31.7865	30.9859	18.9095	32.6258	75.4549		70.8577	50.5805	41.769	39.1041		-6	37.9778	9.64549	5
-5														28.0659	33.1802		-5	30.6231	0	1
CMKLR1 H2.60K + C9
														log c [M], C9	H2.60K + C9
log c [M], C9	230119			230126			230127			230315				X	Mean	SEM	N
-11	-6.63506	-5.95946	3.84321	5.35245	11.3158	2.50084	-0.53726	38.1686	23.4136	16.0807	21.2668	16.4577		-11	11.7888	7.38586	3
-10	-10.9005	-0.210252	-3.75238	-7.13416	8.79	6.39449	25.1261	27.3345	2.27375	6.90046	18.7475	13.9954		-10	8.83497	7.04593	3
-9	-10.2718	-2.30426	7.76065	-4.76456	0.617003	4.07959	27.5639	47.0427	35.6018	16.9703	21.2246	20.1657		-9	18.1948	11.0861	3
-8.5	-0.867436	2.27824	-1.37658	-1.11564	8.27456	24.7777	26.8592	23.9567	42.0396					-8.5	15.4816	15.4702	2
-8	-2.08559	-0.645	-3.79596	9.65356	3.2457	5.59862	31.3019	40.9575	51.9028	23.116	19.5932	15.8865		-8	19.5813	12.5756	3
-7.5										24.4048	24.3651	24.8691		-7.5	24.5463	0	1
-7	18.1187	39.8406	28.5695	6.34166	15.8482	22.7266	28.8478	54.8428	80.3902	26.5121	40.8603	50.9306		-7	40.9903	7.5029	3
-6	54.1623	89.7783	94.9808	4.57376	9.32677	9.17288	74.1524	120.14	136.313	78.6338	82.9774	95.4419		-6	91.8422	9.34415	3
-5	62.9801	72.8298	126.109	9.14415	25.6728	14.9323	54.4369	105.61	139.72	89.272	94.4452	121.013		-5	103.849	10.2702	3
CMKLR1 H2.60L + C9
											log c [M], C9	H2.60L + C9
log c [M], C9	230127			230209			230210				X	Mean	SEM	N
-11	15.2655	39.9163	15.0785	2.29052	0.33653	19.3432	-6.41965	0.442823	4.08917		-11	10.0381	7.07389	3
-10	-1.59075	14.7045	26.3512	0.050635	7.28261	22.6084	-2.32478	6.42476	0.919526		-10	8.26956	3.42313	3
-9	1.84499	30.7156	19.5678	-1.11773	-0.62668	13.016	-1.09147	-3.22767	6.20861		-9	7.25438	5.14076	3
-8.5	13.6044	7.3315	14.3476	2.13125	-0.284143	26.9952	-3.94439	1.84732	1.05922		-8.5	7.00977	3.72972	3
-8	-7.09521	26.762	8.76886	-0.853465	9.68148	22.6486	4.0757	7.59128	10.6652		-8	9.13827	0.896226	3
-7	20.8615	38.5949	53.5164	53.6358	58.4542	75.5087	11.4652	30.1264	29.6652		-7	41.3142	11.3433	3
-6	32.2623	74.9128	80.0154	88.5001	96.2264	112.272	50.5452	64.6582	74.9224		-6	74.9239	12.0411	3
-5	27.1368	61.11	52.3935	107.005	110.208	107.19	67.138	72.0929	78.57		-5	79.1621	15.1914	3
CMKLR1 Y6.51A + C9
														log c [M], C9	Y6.51A
log c [M], C9	221118			221119			221201			230126				X	Mean	SEM	N
-11	0.760017	5.96555	3.2507	3.818	10.2788	11.6694	9.68457	15.871	15.9507	-0.872292	5.06787	7.7925		-11	7.4364	2.43262	4
-10	7.68217	2.06079	6.32477	8.96803	8.59226	7.92743	18.3475	8.842	26.2921	2.80862	0.928047	6.09969		-10	8.73945	3.21343	4
-9.5	4.12984	4.32018	2.46198	3.91503	8.29835	7.17704	8.41094	23.8713	17.844					-9.5	8.93651	3.97082	3
-9	3.74774	6.3009	6.60383	4.81223	7.83927	8.31636	15.0198	22.8297	23.9148	12.7694	7.1992	-2.97119		-9	9.6985	3.6445	4
-8.5	9.15353	10.9452	2.61277	13.888	5.82591	6.3279	7.20436	22.6928	18.7781	-6.18346	3.81309	9.7217		-8.5	8.73166	2.84248	4
-8	15.1474	7.68591	2.22966	11.3394	5.39034	17.184	18.334	19.3293	33.4195	2.66213	10.5102	27.7749		-8	14.2506	3.32902	4
-7	21.6442	2.52406	-3.26311	12.3245	10.3248	10.4268	15.0175	30.8092	23.8432	8.19068	8.17952	13.9454		-7	12.8306	3.57142	4
-6	-7.16649	-0.382479	2.62538	9.0699	7.47068	12.2066	16.0464	8.02569	14.382	15.3615	21.9256	18.4644		-6	9.83577	4.25448	4
-5										19.7642	12.9521	26.9433		-5	19.8865	0	1
CMKLR1 Y6.51L + C9
											log c [M], C9	Y6.51L
log c [M], C9	230119			230126			230127				X	Mean	SEM	N
-11	9.29257	-0.902015	6.18295	22.9027	0.802447	6.9359	-10.1798	5.27918	22.5659		-11	6.98665	1.64072	3
-10	-0.0821479	1.32951	-4.52678	9.84735	13.8096	4.28217	-26.3093	13.375	1.28393		-10	1.44548	4.0154	3
-9	-6.865	0.104589	0.0411188	4.8217	-2.72275	-10.6422	-17.6051	22.8101	14.0723		-9	0.446087	2.99498	3
-8.5	-11.1616	3.05493	-0.697227	12.1098	1.98584	46.7686	-11.2586	4.27057	22.5193		-8.5	7.51018	6.80456	3
-8	-4.09315	17.752	48.498	29.9438	28.0994	18.9552	18.7618	21.6291	41.5464		-8	24.5658	1.98129	3
-7	41.3676	53.7621	78.588	58.1581	70.3563	56.3753	24.6329	77.3432	80.3763		-7	60.1066	1.12714	3
-6	72.1497	102.244	91.9335	70.7986	57.631	81.2405	30.8086	99.4181	110.119		-6	79.5937	5.45805	3
-5	66.4024	52.2535	130.911	92.6281	51.6329	49.5892	39.1878	56.5186	113.463		-5	72.5096	5.53939	3
CMKLR1 Y6.51F + C9
														log c [M], C9	Y6.51F
log c [M], C9	230119			230126			230127			230201				X	Mean	SEM	N
-11	-0.336162	2.43944	6.56431	-9.45461	-6.78278	4.4764	-1.54913	24.8771	40.4798	11.9995	22.8997	20.1209		-11	11.8963	7.95341	3
-10	2.06257	6.02699	6.57331	-16.7102	-0.833833	3.26101	32.2656	11.9082	50.2179	5.95205	11.3613	19.8393		-10	13.029	10.4622	3
-9	1.22469	0.610734	7.03623	-1.79614	-0.721661	-2.03347	51.6724	17.0622	25.1401	0.51974	8.78745	23.2207		-9	13.539	9.56653	3
-8.5	6.06269	13.3618	22.1256	33.7276	34.9416	32.9799	61.6017	21.5809	24.8583	13.4586	20.9566	40.9418		-8.5	31.6719	3.33367	3
-8	-7.47295	39.2368	38.0938	76.9051	78.0065	86.6249	128.565	109.213	57.5991	54.4729	67.9586	84.1223		-8	82.6074	8.61092	3
-7	20.9011	82.5618	68.6376	132.982	179.949	183.856	117.588	201.578	156.04	130.238	121.711	141.281		-7	151.691	10.5144	3
-6	29.5325	88.6304	93.9629	176.835	240.624	224.649	242.706	205.401	189.701	138.387	144.244	157.913		-6	191.162	22.161	3
-5	42.2235	42.2968	71.2299	193.93	264.32	241.301	218.5	195.885	188.448	153.273	164.614	161.529		-5	197.978	21.2344	3
CMKLR1 wt+[A8]-C9
																	log c [M], [A8]-C9	wt+[A8]-C9
log c [M], [A8]-C9	230209			230209			230210			230224			230317				X	Mean	SEM	N
-11	2.62018	-0.32101	3.17542	-2.05785	-1.72367	10.9848	-6.45241	-0.788217	2.49978	2.65149	4.26915	5.58708	0.0590846	-8.28474	2.24951		-11	0.964575	1.18936	5
-10	8.02054	7.2628	2.29921	19.399	1.99536	5.83737	1.89634	3.09992	8.31991	9.01111	6.26201	15.7583	-10.5104	-9.52175	-9.82597		-10	3.95358	3.63555	5
-9	6.14393	0.799361	2.38442	1.16264	-2.56599	3.43249	2.36441	-1.67308	-3.85067	3.52191	13.4214	0.184756	-14.0836	-10.0385	-10.8421		-9	-0.642568	2.97992	5
-8.5	10.8697	14.1966	11.3184	9.07315	3.48738	9.84075	-4.10718	0.179691	3.93527	10.6254	0.186425	0.905084					-8.5	5.87589	2.58201	4
-8	18.1769	2.55088	5.82056	3.97936	2.5104	9.5333	1.36629	3.50096	2.62981	-1.7908	2.43081	6.68994	-16.4565	-9.30945	-5.30855		-8	1.75493	3.24767	5
-7.5													-9.21204	-9.85313	-10.9115		-7.5	-9.99223	0	1
-7	18.7754	8.21793	5.28632	-0.212445	2.40452	1.78685	-3.47504	0.607649	0.794818	7.01986	2.02811	3.99018	-11.4693	0.414495	-5.99665		-7	2.01151	2.72923	5
-6		2.81875	2.86016	1.97015	11.0976	6.94783	-0.574102	-0.547429	-1.62963	17.5797	14.032	24.4994	-8.15705	-7.95885	-5.55143		-6	4.01511	4.329	5
-5		46.3621	47.853	38.9402	50.8808	56.04	14.1548	23.748	39.358	-5.88862	21.5515	11.1995	-6.08101	5.14422	10.7492		-5	28.2256	8.77995	5
CMKLR1 F2.53A+[A8]-C9
																				log c [M], [A8]-C9	F2.53A+[A8]-C9
log c [M], [A8]-C9	230209			230210			230224			230308			2023-03-09			230317				X	Mean	SEM	N
-11	4.34893	9.27773	7.14794	-4.02236	9.56821	7.77082	-5.13972	18.6222	12.7062	20.1921	6.6331	0.792137		1.78104	-13.01	-3.99113	-8.11397	25.1796		-11	4.67379	2.22155	6
-10	8.59737	15.0923	9.50569	2.81368	2.09165	7.16332	-0.706974	25.5099	23.1518	20.3165	-0.297133	1.12576		-11.7241	-7.22039	-4.96883	3.16557	1.17649		-10	4.74002	3.6459	6
-9	10.0336	8.17084	11.5476	2.83908	0.319386	9.63909	7.16215	13.1823	4.25793	16.0761	5.0341	3.68769		-1.74928	-3.55618	-3.62919	2.05131	-1.51192		-9	4.49455	2.15269	6
-8.5	6.30592	9.5387	10.7374	2.08148	-0.320628	3.0697	18.0671	8.25994	13.5799											-8.5	7.92439	3.40754	3
-8	7.60269	15.8435	25.998	4.66164	7.71368	7.63521	9.24127	18.625	16.3531	23.1106	12.5301	15.1137		-3.06422	-3.89677	-3.90627	-5.05316	8.74371		-8	8.54285	3.6233	6
-7.5										36.039	31.6145	30.6521		0.828808	-7.89467	-1.84772	11.9818	25.0822		-7.5	13.6581	10.5232	3
-7	33.8501	47.6895	54.8959	39.4555	52.3568	45.6358	8.4941	38.858	21.4642	57.6642	55.6074	55.0613		16.2975	7.32139	24.837	33.6977	43.2582		-7	36.0141	6.70996	6
-6	64.3819	57.0191	83.1633	68.4671	81.0517	79.3315	65.4502	61.786	59.7734	89.3104	93.9927	97.4534		31.659	63.5162	49.0998	66.3538	68.4683		-6	68.2147	6.36795	6
-5	70.492	72.9185	73.8135	77.5239	93.0513	87.9426		61.7703		74.8135	106.643	92.0197		88.7404	67.3377	53.3751	66.8973	74.2809		-5	75.7333	4.74934	6
CMKLR1 F2.53L+[A8]-C9
											log c [M], [A8]-C9	F2.53L+[A8]-C9
log c [M], [A8]-C9	230209			230210			230224				X	Mean	SEM	N
-11	8.68798	7.78628	6.85515	0.552273	10.7927	3.85549	18.8456	-2.45117	19.3514		-11	8.25286	1.99129	3
-10	-5.06835	6.67817	15.4223	4.45185	6.54462	7.38122	24.3706	12.8574	9.36113		-10	9.111	3.21197	3
-9	5.86615	4.4758	11.2656	3.14309	7.12369	4.91078	22.944	24.6787	15.6647		-9	11.1192	5.02655	3
-8.5	-1.53529	3.70637	1.5316	7.76827	0.220594	4.46481	30.6949	20.9646	26.5153		-8.5	10.4812	7.8339	3
-8	0.932564	10.6927	16.3648	7.10134	2.91732	4.44625	14.8396	37.3273	23.8564		-8	13.1643	6.22597	3
-7	6.29423	8.11473	6.84917	3.0278	3.54059	3.75213	12.751	29.3652	16.352		-7	10.0052	4.85748	3
-6	51.3419	64.5004	48.5375	25.7448	36.5924	38.0615	59.1567	71.1124	40.9036		-6	48.439	7.51487	3
-5	82.4491	85.7604	73.252	86.516	86.7484	88.3218	67.6369	89.444	76.2689		-5	81.822	2.7978	3
CMKLR1 F2.53H+[A8]-C9
											log c [M], [A8]-C9	F2.53H+[A8]-C9
log c [M], [A8]-C9	230209			230210			230224				X	Mean	SEM	N
-11	7.30543	3.03263	7.39089	3.85958	3.26577	2.86349	14.8907	16.0445	14.6968		-11	8.14997	3.60805	3
-10	2.87425	3.17424	9.48981	0.749615	4.61922	5.10228	9.14439	11.5904	16.8511		-10	7.06614	2.77442	3
-9	11.0268	1.79318	7.46109	5.79716	1.09885	2.44594	12.6104	26.7349	18.0536		-9	9.66911	4.84759	3
-8.5	1.93264	11.8089	13.0408	12.573	5.38319	3.78338	11.6084	20.2381	19.8494		-8.5	11.1353	3.0867	3
-8	7.18724	6.88007	5.10784	9.90628	1.48361	-1.67483	16.6203	10.7912	18.3174		-8	8.29101	3.5932	3
-7	9.21143	6.398	8.4465	2.51679	8.97951	1.24715	13.0977	5.5137	12.0329		-7	7.49374	1.74239	3
-6	3.72017	3.50269	10.7476	5.8693	8.46445	7.62122	18.1477	14.6369	24.2093		-6	10.7688	4.13241	3
-5	8.02533	16.4767	19.9386	14.9302	17.9619	12.4951	14.9158	20.4963	12.7857		-5	15.3362	0.37607	3
CMKLR1 H2.60A+[A8]-C9
											log c [M], [A8]-C9	H2.60A+[A8]-C9
log c [M], [A8]-C9	230209			230210			230224				X	Mean	SEM	N
-11	3.4892	8.86975	4.52947	6.27516	2.42993	2.54346	10.0047	33.9548	14.6005		-11	9.63299	4.9732	3
-10	4.78987	-1.27074	3.01436	12.2462	-2.74841	0.679767	8.75564	19.3027	19.1548		-10	7.10268	4.33173	3
-9	6.99643	9.07075	11.5347	-0.757487	3.9129	-0.161131	8.08633	18.3662	8.49911		-9	7.28308	3.22109	3
-8.5	2.49721	8.02894	11.3787	2.42233	4.10949	3.93449	18.8372	16.7217	23.2246		-8.5	10.1283	4.8594	3
-8	2.74377	5.09554	7.33182	5.33747	4.43611	2.01823	16.622	27.081	4.41137		-8	8.34192	3.86181	3
-7	-2.75737	2.05805	2.59018	13.5038	2.56887	7.16662	23.9545	22.9401	17.5551		-7	9.95331	6.12001	3
-6	1.53071	9.58729	3.38422	2.15132	13.4541	0.691726	16.5951	14.111	8.5148		-6	7.78002	2.65242	3
-5	3.81526	2.90726	10.7152	5.68643	0.944414	0.649037	20.1361	13.4948	7.26518		-5	7.29041	3.31805	3
CMKLR1 H2.60L+[A8]-C9
											log c [M], [A8]-C9	H2.60L+[A8]-C9
log c [M], [A8]-C9	230210			230224			230315				X	Mean	SEM	N
-11	1.94254	5.01872	2.91123	5.40787	22.8729	8.82903	18.1344	15.3437	9.08193		-11	9.94915	3.37022	3
-10	1.87399	0.758516	3.89564	19.5329	8.9153	24.7028	18.7053	10.4514	9.98151		-10	10.9797	4.60372	3
-9	2.84163	5.50281	4.68855	21.7577	15.8188	11.6823	24.8061	16.9734	11.5089		-9	12.8422	4.26661	3
-8.5	-3.02397	4.92934	3.4659	13.7816	22.8779	14.773	7.97481	11.7121	13.5631		-8.5	10.006	4.46486	3
-8	4.30456	5.29175	6.99516	18.1964	14.8783	23.9063	14.6172	23.3508	17.3052		-8	14.3162	4.39592	3
-7	1.43105	5.87615	10.7911	16.8499	14.7713	21.7336	7.14945	9.30588	29.8857		-7	13.0882	3.59171	3
-6	1.05059	0.0920707	6.42194	21.1371	20.8077	18.481	31.7345	23.7495	19.0396		-6	15.8349	6.7935	3
-5	8.25972	7.25018	3.97209	22.1739	9.96494	-3.14967	16.673	14.6978	13.2688		-5	10.3456	2.44474	3
CMKLR1 H2.60K+[A8]-C9
											log c [M], [A8]-C9	H2.60K+[A8]-C9
log c [M], [A8]-C9	230209			230210			230224				X	Mean	SEM	N
-11	10.2025	16.4164	10.7269	6.13141	-1.86203	8.9691	13.3604	14.8055	23.1389		-11	10.3148	2.98846	3
-10	6.60379	10.651	9.10043	4.52806	4.64665	7.87167	15.2373	13.4774	26.4929		-10	9.60819	2.53792	3
-9	9.03985	6.46551	10.6711	0.776803	4.12702	9.8476	3.18358	21.3056	29.7287		-9	8.62908	2.11581	3
-8.5	13.624	18.9031	10.2289	1.76833	2.37964	5.69379	18.0088	20.9472	23.27		-8.5	12.3369	4.77284	3
-8	6.28461	8.5074	9.19523	3.47277	2.4246	10.8765	5.00397	19.8197	27.6255		-8	8.66629	1.99727	3
-7	10.1512	11.2461	15.5729	2.50459	1.731	5.86803	9.22111	28.1055	19.1929		-7	11.4515	4.43688	3
-6	6.09355	14.0208	10.7131	7.37613	3.39429	0.7491	11.5182	10.3884	23.3137		-6	8.35631	2.26669	3
-5	13.1581	6.10102	8.06914	-0.363802	4.23976	6.97639	14.1389	8.38433	7.10947		-5	7.99617	2.27581	3
CMKLR1 Y6.51A+[A8]-C9
											log c [M], [A8]-C9	Y6.51A
log c [M], [A8]-C9	230303			230308			230309				X	Mean	SEM	N
-11	12.76	14.5831	5.1429	15.7009	19.1212	24.8126	-4.43062	2.62612	1.5252		-11	10.2046	5.77366	3
-10	1.3422	2.4483	15.3402	15.1676	17.905	31.4612	1.17667	2.2397	-0.465345		-10	9.62395	6.14419	3
-9	3.23671	-2.48638	10.3449	10.6048	20.8853	16.1112	0.07704	-1.05191	5.4189		-9	7.01562	4.47178	3
-8.5	21.0633	17.4581	10.6001								-8.5	16.3738	0	1
-8	6.06036	5.87362	19.3023	17.7766	19.3499	18.6438	0.670877	-1.48487	1.37418		-8	9.72964	5.32355	3
-7.5				11.3803	18.4576	11.6634	2.26871	6.75955	-0.27872		-7.5	8.37514	5.45863	2
-7	14.3407	0.0831172	16.6243	15.5373	15.6767	9.77945	2.0923	2.13287	6.29067		-7	9.17304	2.9911	3
-6	6.23143	15.9556	-13.6583	8.75777	17.769	20.6266	-4.98716	3.72248	-5.66971		-6	5.4164	5.3613	3
-5	26.6622	10.2213	4.98406	12.9885	12.7343	19.8285	1.95383	-2.87894	-0.200894		-5	9.5881	4.99431	3
CMKLR1 Y6.51L+[A8]-C9
											log c [M], [A8]-C9	Y6.51L
log c [M], [A8]-C9	230303			230308			230309				X	Mean	SEM	N
-11	9.36792	21.3438	25.1646	17.0014	6.12031	8.00277	-1.5432	3.38186	4.59194		-11	10.3813	4.75793	3
-10	17.1981	6.1967	18.249	17.1176	6.29981	9.27672	-2.47302	2.26938	8.52687		-10	9.18457	3.31876	3
-9	9.66164	7.5863	9.62353	11.9558	13.2805	7.26827	6.77637	2.42601	1.69169		-9	7.80779	2.15742	3
-8.5	11.2287	18.4303	24.6612								-8.5	18.1067	0	1
-8	6.96408	18.4801	8.83466	15.6954	16.5351	13.6777	-2.36454	7.24687	-3.36		-8	9.07882	4.42937	3
-7.5				7.46917	18.0546	12.6417	7.82687	2.63272	1.20438		-7.5	8.3049	4.41691	2
-7	9.65092	13.7194	8.19041	27.4486	23.9482	15.3801	2.07285	-1.06677	4.6889		-7	11.5592	5.90052	3
-6	19.9978	23.513	25.2423	20.7159	19.4872	17.8974	2.17838	-2.1855	3.37526		-6	14.4691	6.75146	3
-5	11.6471	27.2009	35.7578	27.6009	34.98	26.0129	5.80072	13.5364	6.56962		-5	21.0118	6.33281	3
CMKLR1 Y6.51F+[A8]-C9
											log c [M], [A8]-C9	Y6.51F
log c [M], [A8]-C9	230303			230308			230309				X	Mean	SEM	N
-11	5.98607	19.313	13.6139	3.87699	7.7982	9.7461	1.60695	-2.37908	3.10785		-11	6.96333	3.52076	3
-10	15.0753	15.5421	21.2246	7.69974	5.79277	5.76281	-0.850466	2.30731	-1.50825		-10	7.89398	5.04765	3
-9	13.8607	8.46613	9.66945	3.89317	8.10703	3.95252	0.155534	-2.63426	7.99073		-9	5.94012	2.56739	3
-8.5	15.7186	20.4631	12.5635								-8.5	16.2484	0	1
-8	10.8059	14.613	22.6279	9.7247	11.161	8.63608	-2.11923	7.30425	3.21732		-8	9.55232	3.8175	3
-7.5				9.8088	12.0004	6.27258	3.79237	10.8461	-0.0271605		-7.5	7.11552	2.24508	2
-7	4.57398	20.1723	3.35108	4.68735	8.48961	22.3718	10.978	9.37128	9.42965		-7	10.3806	0.752122	3
-6	19.5119	32.2895	40.0439	9.67089	11.4106	4.30142	-2.43941	3.5754	0.172672		-6	13.1708	9.02456	3
-5	9.79117	29.7503	14.7884	18.8875	21.5085	13.6025	20.0804	25.3484	19.1588		-5	19.2129	1.15859	3
[truncated: 29 more columns]
