# Supplementary material for: Structural basis of G protein–Coupled receptor CMKLR1 activation and signaling induced by a chemerin-derived agonist
Source: PLoS Biol. 2023 Dec 6;21(12):e3002188. doi: 10.1371/journal.pbio.3002188 (PMC10699647; doi:10.1371/journal.pbio.3002188)
Supplement: S4 Data — (XLSX) [file pbio.3002188.s011.xlsx]

## Sheet: Fig6a Upper Panel 
X	run1	run2	run3
0.1	-46.5372	-46.5372	-46.5372
0.2	-41.5501	-41.5501	-41.5501
0.3	-42.6595	-42.6595	-42.6595
0.4	-50.1559	-50.1559	-50.1559
0.5	-48.1829	-48.1829	-48.1829
0.6	-45.2974	-45.2974	-45.2974
0.7	-51.5904	-51.5904	-51.5904
0.8	-57.61	-57.61	-57.61
0.9	-61.8951	-61.8951	-61.8951
1	-63.0683	-63.0683	-63.0683
1.1	-60.9188	-60.9188	-60.9188
1.2	-62.3965	-62.3965	-62.3965
1.3	-57.3614	-57.3614	-57.3614
1.4	-62.6807	-62.6807	-62.6807
1.5	-67.1397	-67.1397	-67.1397
1.6	-61.0662	-61.0662	-61.0662
1.7	-63.993	-63.993	-63.993
1.8	-61.7474	-61.7474	-61.7474
1.9	-65.951	-65.951	-65.951
2	-66.9016	-66.9016	-66.9016
2.1	-69.3379	-69.3379	-69.3379
2.2	-65.5483	-65.5483	-65.5483
2.3	-63.268	-63.268	-63.268
2.4	-72.0315	-72.0315	-72.0315
2.5	-61.1534	-61.1534	-61.1534
2.6	-73.7766	-73.7766	-73.7766
2.7	-72.9817	-72.9817	-72.9817
2.8	-71.0286	-71.0286	-71.0286
2.9	-70.845	-70.845	-70.845
3	-75.5355	-75.5355	-75.5355
3.1	-65.134	-65.134	-65.134
3.2	-63.4231	-63.4231	-63.4231
3.3	-69.9132	-69.9132	-69.9132
3.4	-68.3902	-68.3902	-68.3902
3.5	-70.7653	-70.7653	-70.7653
3.6	-72.0504	-72.0504	-72.0504
3.7	-71.8897	-71.8897	-71.8897
3.8	-68.9473	-68.9473	-68.9473
3.9	-72.652	-72.652	-72.652
4	-71.1537	-71.1537	-71.1537
4.1	-70.381	-70.381	-70.381
4.2	-70.7029	-70.7029	-70.7029
4.3	-63.4698	-63.4698	-63.4698
4.4	-61.4555	-61.4555	-61.4555
4.5	-69.901	-69.901	-69.901
4.6	-65.3733	-65.3733	-65.3733
4.7	-69.0241	-69.0241	-69.0241
4.8	-71.0138	-71.0138	-71.0138
4.9	-61.9273	-61.9273	-61.9273
5	-73.1231	-73.1231	-73.1231
5.1	-62.9116	-62.9116	-62.9116
5.2	-70.7138	-70.7138	-70.7138
5.3	-70.82	-70.82	-70.82
5.4	-65.8363	-65.8363	-65.8363
5.5	-61.9626	-61.9626	-61.9626
5.6	-74.8174	-74.8174	-74.8174
5.7	-60.8079	-60.8079	-60.8079
5.8	-67.9023	-67.9023	-67.9023
5.9	-68.2716	-68.2716	-68.2716
6	-59.9225	-59.9225	-59.9225
6.1	-60.24	-60.24	-60.24
6.2	-59.9389	-59.9389	-59.9389
6.3	-61.9646	-61.9646	-61.9646
6.4	-59.8954	-59.8954	-59.8954
6.5	-71.1633	-71.1633	-71.1633
6.6	-64.4407	-64.4407	-64.4407
6.7	-58.8098	-58.8098	-58.8098
6.8	-58.9886	-58.9886	-58.9886
6.9	-61.5197	-61.5197	-61.5197
7	-57.7917	-57.7917	-57.7917
7.1	-64.8079	-64.8079	-64.8079
7.2	-69.3553	-69.3553	-69.3553
7.3	-62.2612	-62.2612	-62.2612
7.4	-59.761	-59.761	-59.761
7.5	-61.549	-61.549	-61.549
7.6	-61.8071	-61.8071	-61.8071
7.7	-64.0587	-64.0587	-64.0587
7.8	-66.4383	-66.4383	-66.4383
7.9	-77.7366	-77.7366	-77.7366
8	-62.0995	-62.0995	-62.0995
8.1	-70.8967	-70.8967	-70.8967
8.2	-61.2365	-61.2365	-61.2365
8.3	-63.1736	-63.1736	-63.1736
8.4	-62.9545	-62.9545	-62.9545
8.5	-59.3851	-59.3851	-59.3851
8.6	-61.2657	-61.2657	-61.2657
8.7	-58.7533	-58.7533	-58.7533
8.8	-64.6751	-64.6751	-64.6751
8.9	-60.1834	-60.1834	-60.1834
9	-69.1177	-69.1177	-69.1177
9.1	-64.7568	-64.7568	-64.7568
9.2	-62.6164	-62.6164	-62.6164
9.3	-59.0751	-59.0751	-59.0751
9.4	-68.0212	-68.0212	-68.0212
9.5	-69.9035	-69.9035	-69.9035
9.6	-60.1129	-60.1129	-60.1129
9.7	-69.9178	-69.9178	-69.9178
9.8	-66.0796	-66.0796	-66.0796
9.9	-73.4803	-73.4803	-73.4803
10	-68.3442	-68.3442	-68.3442
10.1	-68.5385	-68.5385	-68.5385
10.2	-64.0438	-64.0438	-64.0438
10.3	-66.421	-66.421	-66.421
10.4	-68.5034	-68.5034	-68.5034
10.5	-67.6517	-67.6517	-67.6517
10.6	-69.1734	-69.1734	-69.1734
10.7	-75.9007	-75.9007	-75.9007
10.8	-63.4017	-63.4017	-63.4017
10.9	-66.882	-66.882	-66.882
11	-74.7002	-74.7002	-74.7002
11.1	-66.5965	-66.5965	-66.5965
11.2	-61.9243	-61.9243	-61.9243
11.3	-68.3293	-68.3293	-68.3293
11.4	-68.231	-68.231	-68.231
11.5	-64.4887	-64.4887	-64.4887
11.6	-55.4952	-55.4952	-55.4952
11.7	-65.5691	-65.5691	-65.5691
11.8	-67.9598	-67.9598	-67.9598
11.9	-67.9635	-67.9635	-67.9635
12	-69.3231	-69.3231	-69.3231
12.1	-71.3106	-71.3106	-71.3106
12.2	-64.9547	-64.9547	-64.9547
12.3	-71.3697	-71.3697	-71.3697
12.4	-66.8519	-66.8519	-66.8519
12.5	-71.4574	-71.4574	-71.4574
12.6	-68.9148	-68.9148	-68.9148
12.7	-68.1303	-68.1303	-68.1303
12.8	-62.1925	-62.1925	-62.1925
12.9	-64.4302	-64.4302	-64.4302
13	-74.696	-74.696	-74.696
13.1	-76.7451	-76.7451	-76.7451
13.2	-67.2565	-67.2565	-67.2565
13.3	-66.736	-66.736	-66.736
13.4	-63.7547	-63.7547	-63.7547
13.5	-61.4225	-61.4225	-61.4225
13.6	-60.887	-60.887	-60.887
13.7	-62.6202	-62.6202	-62.6202
13.8	-70.2838	-70.2838	-70.2838
13.9	-64.6921	-64.6921	-64.6921
14	-60.0184	-60.0184	-60.0184
14.1	-61.8602	-61.8602	-61.8602
14.2	-67.215	-67.215	-67.215
14.3	-69.1677	-69.1677	-69.1677
14.4	-74.0999	-74.0999	-74.0999
14.5	-64.4379	-64.4379	-64.4379
14.6	-64.4786	-64.4786	-64.4786
14.7	-69.1872	-69.1872	-69.1872
14.8	-75.7296	-75.7296	-75.7296
14.9	-70.3465	-70.3465	-70.3465
15	-68.8124	-68.8124	-68.8124
15.1	-66.0471	-66.0471	-66.0471
15.2	-66.0945	-66.0945	-66.0945
15.3	-74.1211	-74.1211	-74.1211
15.4	-64.7422	-64.7422	-64.7422
15.5	-67.254	-67.254	-67.254
15.6	-72.7532	-72.7532	-72.7532
15.7	-69.6128	-69.6128	-69.6128
15.8	-68.2451	-68.2451	-68.2451
15.9	-66.5285	-66.5285	-66.5285
16	-65.3197	-65.3197	-65.3197
16.1	-66.6148	-66.6148	-66.6148
16.2	-72.5306	-72.5306	-72.5306
16.3	-70.6601	-70.6601	-70.6601
16.4	-75.6104	-75.6104	-75.6104
16.5	-70.9333	-70.9333	-70.9333
16.6	-66.4302	-66.4302	-66.4302
16.7	-66.6228	-66.6228	-66.6228
16.8	-69.9789	-69.9789	-69.9789
16.9	-69.9407	-69.9407	-69.9407
17	-67.9382	-67.9382	-67.9382
17.1	-66.0572	-66.0572	-66.0572
17.2	-68.427	-68.427	-68.427
17.3	-67.503	-67.503	-67.503
17.4	-66.2604	-66.2604	-66.2604
17.5	-71.558	-71.558	-71.558
17.6	-65.7112	-65.7112	-65.7112
17.7	-64.7081	-64.7081	-64.7081
17.8	-67.6319	-67.6319	-67.6319
17.9	-71.4053	-71.4053	-71.4053
18	-68.4361	-68.4361	-68.4361
18.1	-67.3316	-67.3316	-67.3316
18.2	-69.3859	-69.3859	-69.3859
18.3	-66.9204	-66.9204	-66.9204
18.4	-67.7155	-67.7155	-67.7155
18.5	-66.6604	-66.6604	-66.6604
18.6	-70.9731	-70.9731	-70.9731
18.7	-69.9337	-69.9337	-69.9337
18.8	-66.4553	-66.4553	-66.4553
18.9	-58.8507	-58.8507	-58.8507
19	-62.0479	-62.0479	-62.0479
19.1	-65.4109	-65.4109	-65.4109
19.2	-66.4819	-66.4819	-66.4819
19.3	-74.3066	-74.3066	-74.3066
19.4	-70.6014	-70.6014	-70.6014
19.5	-70.1675	-70.1675	-70.1675
19.6	-69.5689	-69.5689	-69.5689
19.7	-71.4833	-71.4833	-71.4833
19.8	-69.4473	-69.4473	-69.4473
19.9	-60.1693	-60.1693	-60.1693
20	-67.635	-67.635	-67.635
20.1	-70.619	-70.619	-70.619
20.2	-68.2751	-68.2751	-68.2751
20.3	-72.5215	-72.5215	-72.5215
20.4	-63.9271	-63.9271	-63.9271
20.5	-63.2149	-63.2149	-63.2149
20.6	-63.1003	-63.1003	-63.1003
20.7	-65.2338	-65.2338	-65.2338
20.8	-74.4071	-74.4071	-74.4071
20.9	-66.16	-66.16	-66.16
21	-56.2013	-56.2013	-56.2013
21.1	-66.6612	-66.6612	-66.6612
21.2	-67.2713	-67.2713	-67.2713
21.3	-68.8727	-68.8727	-68.8727
21.4	-66.8339	-66.8339	-66.8339
21.5	-61.8802	-61.8802	-61.8802
21.6	-60.5797	-60.5797	-60.5797
21.7	-68.9936	-68.9936	-68.9936
21.8	-57.2091	-57.2091	-57.2091
21.9	-70.0112	-70.0112	-70.0112
22	-75.382	-75.382	-75.382
22.1	-68.6245	-68.6245	-68.6245
22.2	-66.6198	-66.6198	-66.6198
22.3	-71.6387	-71.6387	-71.6387
22.4	-74.5826	-74.5826	-74.5826
22.5	-71.7011	-71.7011	-71.7011
22.6	-67.5991	-67.5991	-67.5991
22.7	-74.4572	-74.4572	-74.4572
22.8	-69.2897	-69.2897	-69.2897
22.9	-74.4715	-74.4715	-74.4715
23	-69.7663	-69.7663	-69.7663
23.1	-70.945	-70.945	-70.945
23.2	-66.5284	-66.5284	-66.5284
23.3	-62.4574	-62.4574	-62.4574
23.4	-71.3343	-71.3343	-71.3343
23.5	-66.5227	-66.5227	-66.5227
23.6	-66.1609	-66.1609	-66.1609
23.7	-57.6552	-57.6552	-57.6552
23.8	-73.0176	-73.0176	-73.0176
23.9	-67.0583	-67.0583	-67.0583
24	-63.9844	-63.9844	-63.9844
24.1	-61.0379	-61.0379	-61.0379
24.2	-67.9497	-67.9497	-67.9497
24.3	-64.4268	-64.4268	-64.4268
24.4	-71.8323	-71.8323	-71.8323
24.5	-70.9022	-70.9022	-70.9022
24.6	-66.7628	-66.7628	-66.7628
24.7	-65.836	-65.836	-65.836
24.8	-72.0581	-72.0581	-72.0581
24.9	-74.4628	-74.4628	-74.4628
25	-69.391	-69.391	-69.391
25.1	-66.6075	-66.6075	-66.6075
25.2	-73.7433	-73.7433	-73.7433
25.3	-66.9935	-66.9935	-66.9935
25.4	-70.7877	-70.7877	-70.7877
25.5	-60.9981	-60.9981	-60.9981
25.6	-68.2658	-68.2658	-68.2658
25.7	-73.7403	-73.7403	-73.7403
25.8	-60.4958	-60.4958	-60.4958
25.9	-71.9531	-71.9531	-71.9531
26	-70.0927	-70.0927	-70.0927
26.1	-70.3807	-70.3807	-70.3807
26.2	-66.8163	-66.8163	-66.8163
26.3	-62.268	-62.268	-62.268
26.4	-64.1948	-64.1948	-64.1948
26.5	-55.9671	-55.9671	-55.9671
26.6	-60.7234	-60.7234	-60.7234
26.7	-68.1851	-68.1851	-68.1851
26.8	-69.5646	-69.5646	-69.5646
26.9	-73.5807	-73.5807	-73.5807
27	-65.8385	-65.8385	-65.8385
27.1	-58.8097	-58.8097	-58.8097
27.2	-70.1976	-70.1976	-70.1976
27.3	-68.0804	-68.0804	-68.0804
27.4	-64.3137	-64.3137	-64.3137
27.5	-69.0276	-69.0276	-69.0276
27.6	-68.1855	-68.1855	-68.1855
27.7	-61.9762	-61.9762	-61.9762
27.8	-61.1177	-61.1177	-61.1177
27.9	-66.9181	-66.9181	-66.9181
28	-62.1994	-62.1994	-62.1994
28.1	-72.4948	-72.4948	-72.4948
28.2	-69.3937	-69.3937	-69.3937
28.3	-69.8957	-69.8957	-69.8957
28.4	-76.7326	-76.7326	-76.7326
28.5	-72.8008	-72.8008	-72.8008
28.6	-67.8667	-67.8667	-67.8667
28.7	-72.3937	-72.3937	-72.3937
28.8	-67.4918	-67.4918	-67.4918
28.9	-70.7268	-70.7268	-70.7268
29	-68.77	-68.77	-68.77
29.1	-65.5767	-65.5767	-65.5767
29.2	-68.1136	-68.1136	-68.1136
29.3	-69.2272	-69.2272	-69.2272
29.4	-67.0851	-67.0851	-67.0851
29.5	-65.0012	-65.0012	-65.0012
29.6	-71.1822	-71.1822	-71.1822
29.7	-63.1864	-63.1864	-63.1864
29.8	-68.7571	-68.7571	-68.7571
29.9	-70.6285	-70.6285	-70.6285
30	-65.5758	-65.5758	-65.5758
30.1	-69.1525	-69.1525	-69.1525
30.2	-61.5694	-61.5694	-61.5694
30.3	-58.2579	-58.2579	-58.2579
30.4	-58.1519	-58.1519	-58.1519
30.5	-68.5083	-68.5083	-68.5083
30.6	-61.87	-61.87	-61.87
30.7	-68.7571	-68.7571	-68.7571
30.8	-65.1552	-65.1552	-65.1552
30.9	-69.1166	-69.1166	-69.1166
31	-62.2598	-62.2598	-62.2598
31.1	-69.4488	-69.4488	-69.4488
31.2	-68.802	-68.802	-68.802
31.3	-65.7267	-65.7267	-65.7267
31.4	-69.6547	-69.6547	-69.6547
31.5	-65.2403	-65.2403	-65.2403
31.6	-68.4831	-68.4831	-68.4831
31.7	-68.6236	-68.6236	-68.6236
31.8	-63.9023	-63.9023	-63.9023
31.9	-63.0346	-63.0346	-63.0346
32	-65.7328	-65.7328	-65.7328
32.1	-69.3113	-69.3113	-69.3113
32.2	-68.9454	-68.9454	-68.9454
32.3	-67.4959	-67.4959	-67.4959
32.4	-67.5559	-67.5559	-67.5559
32.5	-68.9934	-68.9934	-68.9934
32.6	-62.4932	-62.4932	-62.4932
32.7	-77.2873	-77.2873	-77.2873
32.8	-72.1432	-72.1432	-72.1432
32.9	-70.4059	-70.4059	-70.4059
33	-64.7703	-64.7703	-64.7703
33.1	-67.8438	-67.8438	-67.8438
33.2	-61.2148	-61.2148	-61.2148
33.3	-68.2756	-68.2756	-68.2756
33.4	-69.6649	-69.6649	-69.6649
33.5	-64.5989	-64.5989	-64.5989
33.6	-67.6706	-67.6706	-67.6706
33.7	-65.0863	-65.0863	-65.0863
33.8	-67.0532	-67.0532	-67.0532
33.9	-72.8205	-72.8205	-72.8205
34	-64.1728	-64.1728	-64.1728
34.1	-69.5633	-69.5633	-69.5633
34.2	-69.5407	-69.5407	-69.5407
34.3	-61.8536	-61.8536	-61.8536
34.4	-57.4973	-57.4973	-57.4973
34.5	-68.1268	-68.1268	-68.1268
34.6	-68.661	-68.661	-68.661
34.7	-67.9447	-67.9447	-67.9447
34.8	-62.2633	-62.2633	-62.2633
34.9	-67.9456	-67.9456	-67.9456
35	-56.4195	-56.4195	-56.4195
35.1	-53.3656	-53.3656	-53.3656
35.2	-60.7409	-60.7409	-60.7409
35.3	-65.7034	-65.7034	-65.7034
35.4	-59.8482	-59.8482	-59.8482
35.5	-61.9791	-61.9791	-61.9791
35.6	-59.4686	-59.4686	-59.4686
35.7	-66.8333	-66.8333	-66.8333
35.8	-63.3601	-63.3601	-63.3601
35.9	-67.6965	-67.6965	-67.6965
36	-66.1873	-66.1873	-66.1873
36.1	-63.9615	-63.9615	-63.9615
36.2	-58.7874	-58.7874	-58.7874
36.3	-57.4974	-57.4974	-57.4974
36.4	-58.1333	-58.1333	-58.1333
36.5	-59.0809	-59.0809	-59.0809
36.6	-59.6308	-59.6308	-59.6308
36.7	-71.7796	-71.7796	-71.7796
36.8	-56.2288	-56.2288	-56.2288
36.9	-57.649	-57.649	-57.649
37	-56.8317	-56.8317	-56.8317
37.1	-63.3958	-63.3958	-63.3958
37.2	-66.8617	-66.8617	-66.8617
37.3	-67.0895	-67.0895	-67.0895
37.4	-70.0473	-70.0473	-70.0473
37.5	-65.4966	-65.4966	-65.4966
37.6	-62.2292	-62.2292	-62.2292
37.7	-63.2682	-63.2682	-63.2682
37.8	-65.8277	-65.8277	-65.8277
37.9	-58.0262	-58.0262	-58.0262
38	-57.6703	-57.6703	-57.6703
38.1	-56.9352	-56.9352	-56.9352
38.2	-69.1053	-69.1053	-69.1053
38.3	-66.191	-66.191	-66.191
38.4	-57.0187	-57.0187	-57.0187
38.5	-67.3367	-67.3367	-67.3367
38.6	-69.0198	-69.0198	-69.0198
38.7	-61.2753	-61.2753	-61.2753
38.8	-68.156	-68.156	-68.156
38.9	-66.206	-66.206	-66.206
39	-61.8867	-61.8867	-61.8867
39.1	-51.1651	-51.1651	-51.1651
39.2	-57.9231	-57.9231	-57.9231
39.3	-62.9189	-62.9189	-62.9189
39.4	-60.4962	-60.4962	-60.4962
39.5	-58.9504	-58.9504	-58.9504
39.6	-62.8878	-62.8878	-62.8878
39.7	-69.58	-69.58	-69.58
39.8	-60.2641	-60.2641	-60.2641
39.9	-55.3615	-55.3615	-55.3615
40	-67.2658	-67.2658	-67.2658
40.1	-63.1959	-63.1959	-63.1959
40.2	-62.615	-62.615	-62.615
40.3	-58.8386	-58.8386	-58.8386
40.4	-60.798	-60.798	-60.798
40.5	-62.7948	-62.7948	-62.7948
40.6	-62.5123	-62.5123	-62.5123
40.7	-63.1254	-63.1254	-63.1254
40.8	-61.6894	-61.6894	-61.6894
40.9	-67.5979	-67.5979	-67.5979
41	-64.4656	-64.4656	-64.4656
41.1	-57.6449	-57.6449	-57.6449
41.2	-63.6635	-63.6635	-63.6635
41.3	-61.4608	-61.4608	-61.4608
41.4	-59.1745	-59.1745	-59.1745
41.5	-60.2304	-60.2304	-60.2304
41.6	-58.3987	-58.3987	-58.3987
41.7	-59.5196	-59.5196	-59.5196
41.8	-65.0346	-65.0346	-65.0346
41.9	-68.2153	-68.2153	-68.2153
42	-59.8144	-59.8144	-59.8144
42.1	-59.4226	-59.4226	-59.4226
42.2	-59.7464	-59.7464	-59.7464
42.3	-57.2021	-57.2021	-57.2021
42.4	-63.814	-63.814	-63.814
42.5	-59.2975	-59.2975	-59.2975
42.6	-67.5239	-67.5239	-67.5239
42.7	-64.1986	-64.1986	-64.1986
42.8	-60.5963	-60.5963	-60.5963
42.9	-59.9182	-59.9182	-59.9182
43	-52.429	-52.429	-52.429
43.1	-59.3232	-59.3232	-59.3232
43.2	-54.7591	-54.7591	-54.7591
43.3	-48.793	-48.793	-48.793
43.4	-62.6936	-62.6936	-62.6936
43.5	-59.904	-59.904	-59.904
43.6	-55.8823	-55.8823	-55.8823
43.7	-61.5733	-61.5733	-61.5733
43.8	-61.4884	-61.4884	-61.4884
43.9	-57.6525	-57.6525	-57.6525
44	-63.6097	-63.6097	-63.6097
44.1	-60.3586	-60.3586	-60.3586
44.2	-54.1813	-54.1813	-54.1813
44.3	-65.9073	-65.9073	-65.9073
44.4	-60.0139	-60.0139	-60.0139
44.5	-60.8866	-60.8866	-60.8866
44.6	-62.0874	-62.0874	-62.0874
44.7	-71.1541	-71.1541	-71.1541
44.8	-55.3327	-55.3327	-55.3327
44.9	-60.2387	-60.2387	-60.2387
45	-59.6751	-59.6751	-59.6751
45.1	-66.954	-66.954	-66.954
45.2	-57.8152	-57.8152	-57.8152
45.3	-58.3909	-58.3909	-58.3909
45.4	-63.3353	-63.3353	-63.3353
45.5	-59.3716	-59.3716	-59.3716
45.6	-63.933	-63.933	-63.933
45.7	-59.6099	-59.6099	-59.6099
45.8	-56.8931	-56.8931	-56.8931
45.9	-61.5246	-61.5246	-61.5246
46	-61.5966	-61.5966	-61.5966
46.1	-56.2909	-56.2909	-56.2909
46.2	-66.1812	-66.1812	-66.1812
46.3	-65.9238	-65.9238	-65.9238
46.4	-63.7456	-63.7456	-63.7456
46.5	-65.0185	-65.0185	-65.0185
46.6	-67.4562	-67.4562	-67.4562
46.7	-57.4727	-57.4727	-57.4727
46.8	-61.7578	-61.7578	-61.7578
46.9	-62.2506	-62.2506	-62.2506
47	-66.5204	-66.5204	-66.5204
47.1	-58.0175	-58.0175	-58.0175
47.2	-61.6984	-61.6984	-61.6984
47.3	-74.7538	-74.7538	-74.7538
47.4	-62.304	-62.304	-62.304
47.5	-68.3897	-68.3897	-68.3897
47.6	-67.8496	-67.8496	-67.8496
47.7	-67.9777	-67.9777	-67.9777
47.8	-69.5553	-69.5553	-69.5553
47.9	-69.7614	-69.7614	-69.7614
48	-63.0804	-63.0804	-63.0804
48.1	-63.5153	-63.5153	-63.5153
48.2	-58.6622	-58.6622	-58.6622
48.3	-63.0387	-63.0387	-63.0387
48.4	-62.1876	-62.1876	-62.1876
48.5	-60.8419	-60.8419	-60.8419
48.6	-62.9265	-62.9265	-62.9265
48.7	-59.9839	-59.9839	-59.9839
48.8	-57.8819	-57.8819	-57.8819
48.9	-64.7368	-64.7368	-64.7368
49	-58.4702	-58.4702	-58.4702
49.1	-55.2821	-55.2821	-55.2821
49.2	-61.4108	-61.4108	-61.4108
49.3	-61.6543	-61.6543	-61.6543
49.4	-63.1682	-63.1682	-63.1682
49.5	-69.4139	-69.4139	-69.4139
49.6	-65.0493	-65.0493	-65.0493
49.7	-61.6872	-61.6872	-61.6872
49.8	-68.1031	-68.1031	-68.1031
49.9	-61.3332	-61.3332	-61.3332
50	-64.8674	-64.8674	-64.8674
50.1	-58.8359	-58.8359	-58.8359
50.2	-67.8213	-67.8213	-67.8213
50.3	-65.1261	-65.1261	-65.1261
50.4	-59.8771	-59.8771	-59.8771
50.5	-59.4015	-59.4015	-59.4015
50.6	-62.9562	-62.9562	-62.9562
50.7	-63.1259	-63.1259	-63.1259
50.8	-65.5074	-65.5074	-65.5074
50.9	-71.9849	-71.9849	-71.9849
51	-58.5387	-58.5387	-58.5387
51.1	-58.5283	-58.5283	-58.5283
51.2	-60.6343	-60.6343	-60.6343
51.3	-66.0767	-66.0767	-66.0767
51.4	-66.3626	-66.3626	-66.3626
51.5	-59.524	-59.524	-59.524
51.6	-64.311	-64.311	-64.311
51.7	-65.9994	-65.9994	-65.9994
51.8	-55.6115	-55.6115	-55.6115
51.9	-70.0849	-70.0849	-70.0849
52	-67.1823	-67.1823	-67.1823
52.1	-61.4044	-61.4044	-61.4044
52.2	-61.3062	-61.3062	-61.3062
52.3	-54.7242	-54.7242	-54.7242
52.4	-66.0882	-66.0882	-66.0882
52.5	-66.3976	-66.3976	-66.3976
52.6	-69.4468	-69.4468	-69.4468
52.7	-64.9375	-64.9375	-64.9375
52.8	-63.191	-63.191	-63.191
52.9	-68.8729	-68.8729	-68.8729
53	-74.519	-74.519	-74.519
53.1	-61.6613	-61.6613	-61.6613
53.2	-63.5532	-63.5532	-63.5532
53.3	-69.5791	-69.5791	-69.5791
53.4	-61.952	-61.952	-61.952
53.5	-66.4008	-66.4008	-66.4008
53.6	-53.1126	-53.1126	-53.1126
53.7	-71.4106	-71.4106	-71.4106
53.8	-62.4683	-62.4683	-62.4683
53.9	-60.5267	-60.5267	-60.5267
54	-62.8169	-62.8169	-62.8169
54.1	-63.4692	-63.4692	-63.4692
54.2	-63.1131	-63.1131	-63.1131
54.3	-63.747	-63.747	-63.747
54.4	-62.6838	-62.6838	-62.6838
54.5	-60.4157	-60.4157	-60.4157
54.6	-60.1606	-60.1606	-60.1606
54.7	-67.2582	-67.2582	-67.2582
54.8	-67.4932	-67.4932	-67.4932
54.9	-64.346	-64.346	-64.346
55	-63.2379	-63.2379	-63.2379
55.1	-70.8006	-70.8006	-70.8006
55.2	-61.4115	-61.4115	-61.4115
55.3	-61.554	-61.554	-61.554
55.4	-57.032	-57.032	-57.032
55.5	-54.7223	-54.7223	-54.7223
55.6	-57.7762	-57.7762	-57.7762
55.7	-58.127	-58.127	-58.127
55.8	-64.2424	-64.2424	-64.2424
55.9	-69.9718	-69.9718	-69.9718
56	-67.4946	-67.4946	-67.4946
56.1	-56.5369	-56.5369	-56.5369
56.2	-64.5765	-64.5765	-64.5765
56.3	-55.522	-55.522	-55.522
56.4	-59.6286	-59.6286	-59.6286
56.5	-63.9775	-63.9775	-63.9775
56.6	-61.709	-61.709	-61.709
56.7	-64	-64	-64
56.8	-70.016	-70.016	-70.016
56.9	-56.3643	-56.3643	-56.3643
57	-61.9268	-61.9268	-61.9268
57.1	-62.602	-62.602	-62.602
57.2	-58.5051	-58.5051	-58.5051
57.3	-61.1041	-61.1041	-61.1041
57.4	-60.8521	-60.8521	-60.8521
57.5	-57.3759	-57.3759	-57.3759
57.6	-60.0589	-60.0589	-60.0589
57.7	-58.7857	-58.7857	-58.7857
57.8	-55.2059	-55.2059	-55.2059
57.9	-57.8076	-57.8076	-57.8076
58	-54.8246	-54.8246	-54.8246
58.1	-57.4007	-57.4007	-57.4007
58.2	-63.7951	-63.7951	-63.7951
58.3	-49.423	-49.423	-49.423
58.4	-53.4406	-53.4406	-53.4406
58.5	-62.3469	-62.3469	-62.3469
58.6	-57.3493	-57.3493	-57.3493
58.7	-58.8877	-58.8877	-58.8877
58.8	-54.659	-54.659	-54.659
58.9	-59.2053	-59.2053	-59.2053
59	-57.0841	-57.0841	-57.0841
59.1	-61.7215	-61.7215	-61.7215
59.2	-56.5662	-56.5662	-56.5662
59.3	-59.0435	-59.0435	-59.0435
59.4	-60.9894	-60.9894	-60.9894
59.5	-59.9445	-59.9445	-59.9445
59.6	-60.3993	-60.3993	-60.3993
59.7	-60.1091	-60.1091	-60.1091
59.8	-62.6354	-62.6354	-62.6354
59.9	-55.0835	-55.0835	-55.0835
60	-63.6958	-63.6958	-63.6958
60.1	-63.0745	-63.0745	-63.0745
60.2	-65.0461	-65.0461	-65.0461
60.3	-68.2118	-68.2118	-68.2118
60.4	-64.9115	-64.9115	-64.9115
60.5	-59.0394	-59.0394	-59.0394
60.6	-59.4865	-59.4865	-59.4865
60.7	-59.8811	-59.8811	-59.8811
60.8	-56.7973	-56.7973	-56.7973
60.9	-59.6899	-59.6899	-59.6899
61	-64.3167	-64.3167	-64.3167
61.1	-68.9072	-68.9072	-68.9072
61.2	-57.4707	-57.4707	-57.4707
61.3	-66.7339	-66.7339	-66.7339
61.4	-63.9117	-63.9117	-63.9117
61.5	-57.69	-57.69	-57.69
61.6	-54.6725	-54.6725	-54.6725
61.7	-59.2041	-59.2041	-59.2041
61.8	-56.7489	-56.7489	-56.7489
61.9	-52.469	-52.469	-52.469
62	-55.9607	-55.9607	-55.9607
62.1	-57.9897	-57.9897	-57.9897
62.2	-56.6837	-56.6837	-56.6837
62.3	-61.0028	-61.0028	-61.0028
62.4	-62.0928	-62.0928	-62.0928
62.5	-59.9694	-59.9694	-59.9694
62.6	-65.4889	-65.4889	-65.4889
62.7	-56.8469	-56.8469	-56.8469
62.8	-62.4423	-62.4423	-62.4423
62.9	-50.2829	-50.2829	-50.2829
63	-59.8148	-59.8148	-59.8148
63.1	-59.7531	-59.7531	-59.7531
63.2	-64.9195	-64.9195	-64.9195
63.3	-58.7265	-58.7265	-58.7265
63.4	-56.446	-56.446	-56.446
63.5	-55.571	-55.571	-55.571
63.6	-58.1884	-58.1884	-58.1884
63.7	-60.6015	-60.6015	-60.6015
63.8	-60.8718	-60.8718	-60.8718
63.9	-66.1241	-66.1241	-66.1241
64	-64.0279	-64.0279	-64.0279
64.1	-63.4754	-63.4754	-63.4754
64.2	-57.3624	-57.3624	-57.3624
64.3	-57.0103	-57.0103	-57.0103
64.4	-59.1787	-59.1787	-59.1787
64.5	-62.467	-62.467	-62.467
64.6	-59.9563	-59.9563	-59.9563
64.7	-61.6974	-61.6974	-61.6974
64.8	-56.291	-56.291	-56.291
64.9	-54.2435	-54.2435	-54.2435
65	-61.8311	-61.8311	-61.8311
65.1	-58.0863	-58.0863	-58.0863
65.2	-56.4531	-56.4531	-56.4531
65.3	-56.3081	-56.3081	-56.3081
65.4	-56.2713	-56.2713	-56.2713
65.5	-64.3175	-64.3175	-64.3175
65.6	-63.9373	-63.9373	-63.9373
65.7	-57.1915	-57.1915	-57.1915
65.8	-59.1306	-59.1306	-59.1306
65.9	-59.367	-59.367	-59.367
66	-60.4166	-60.4166	-60.4166
66.1	-60.809	-60.809	-60.809
66.2	-58.4134	-58.4134	-58.4134
66.3	-57.8517	-57.8517	-57.8517
66.4	-52.3363	-52.3363	-52.3363
66.5	-60.8021	-60.8021	-60.8021
66.6	-57.568	-57.568	-57.568
66.7	-50.3101	-50.3101	-50.3101
66.8	-56.217	-56.217	-56.217
66.9	-57.0753	-57.0753	-57.0753
67	-53.6839	-53.6839	-53.6839
67.1	-58.9393	-58.9393	-58.9393
67.2	-58.7249	-58.7249	-58.7249
67.3	-54.9705	-54.9705	-54.9705
67.4	-55.739	-55.739	-55.739
67.5	-48.4839	-48.4839	-48.4839
67.6	-52.5415	-52.5415	-52.5415
67.7	-52.6218	-52.6218	-52.6218
67.8	-58.3815	-58.3815	-58.3815
67.9	-59.5649	-59.5649	-59.5649
68	-54.7872	-54.7872	-54.7872
68.1	-60.7539	-60.7539	-60.7539
68.2	-60.4109	-60.4109	-60.4109
68.3	-53.7911	-53.7911	-53.7911
68.4	-51.813	-51.813	-51.813
68.5	-61.4188	-61.4188	-61.4188
68.6	-60.8438	-60.8438	-60.8438
68.7	-50.7113	-50.7113	-50.7113
68.8	-51.5746	-51.5746	-51.5746
68.9	-54.1078	-54.1078	-54.1078
69	-50.5426	-50.5426	-50.5426
69.1	-52.9878	-52.9878	-52.9878
69.2	-57.4039	-57.4039	-57.4039
69.3	-53.66	-53.66	-53.66
69.4	-51.7807	-51.7807	-51.7807
69.5	-53.0337	-53.0337	-53.0337
69.6	-57.675	-57.675	-57.675
69.7	-53.2455	-53.2455	-53.2455
69.8	-49.9164	-49.9164	-49.9164
69.9	-52.8407	-52.8407	-52.8407
70	-52.4096	-52.4096	-52.4096
70.1	-50.8445	-50.8445	-50.8445
70.2	-52.4619	-52.4619	-52.4619
70.3	-46.9897	-46.9897	-46.9897
70.4	-51.8776	-51.8776	-51.8776
70.5	-58.1935	-58.1935	-58.1935
70.6	-48.5382	-48.5382	-48.5382
70.7	-54.8098	-54.8098	-54.8098
70.8	-56.4273	-56.4273	-56.4273
70.9	-59.5193	-59.5193	-59.5193
71	-60.4256	-60.4256	-60.4256
71.1	-51.4409	-51.4409	-51.4409
71.2	-52.5151	-52.5151	-52.5151
71.3	-56.4879	-56.4879	-56.4879
71.4	-49.957	-49.957	-49.957
71.5	-53.6752	-53.6752	-53.6752
71.6	-52.0307	-52.0307	-52.0307
71.7	-57.5718	-57.5718	-57.5718
71.8	-54.7473	-54.7473	-54.7473
71.9	-55.514	-55.514	-55.514
72	-53.2778	-53.2778	-53.2778
72.1	-50.9882	-50.9882	-50.9882
72.2	-54.7664	-54.7664	-54.7664
72.3	-54.0504	-54.0504	-54.0504
72.4	-57.7851	-57.7851	-57.7851
72.5	-58.6233	-58.6233	-58.6233
72.6	-55.7417	-55.7417	-55.7417
72.7	-54.7827	-54.7827	-54.7827
72.8	-51.6577	-51.6577	-51.6577
72.9	-52.689	-52.689	-52.689
73	-51.735	-51.735	-51.735
73.1	-53.7699	-53.7699	-53.7699
73.2	-48.0504	-48.0504	-48.0504
73.3	-56.0616	-56.0616	-56.0616
73.4	-50.1316	-50.1316	-50.1316
73.5	-60.3972	-60.3972	-60.3972
73.6	-56.1377	-56.1377	-56.1377
73.7	-55.6082	-55.6082	-55.6082
73.8	-51.0548	-51.0548	-51.0548
73.9	-57.1111	-57.1111	-57.1111
74	-56.7112	-56.7112	-56.7112
74.1	-52.922	-52.922	-52.922
74.2	-56.1929	-56.1929	-56.1929
74.3	-55.2346	-55.2346	-55.2346
74.4	-53.2118	-53.2118	-53.2118
74.5	-50.9439	-50.9439	-50.9439
74.6	-52.6699	-52.6699	-52.6699
74.7	-51.8622	-51.8622	-51.8622
74.8	-52.4746	-52.4746	-52.4746
74.9	-55.1602	-55.1602	-55.1602
75	-51.7339	-51.7339	-51.7339
75.1	-56.4389	-56.4389	-56.4389
75.2	-50.8763	-50.8763	-50.8763
75.3	-58.7696	-58.7696	-58.7696
75.4	-46.6044	-46.6044	-46.6044
75.5	-55.0052	-55.0052	-55.0052
75.6	-56.7813	-56.7813	-56.7813
75.7	-48.8614	-48.8614	-48.8614
75.8	-49.2554	-49.2554	-49.2554
75.9	-43.4514	-43.4514	-43.4514
76	-60.4866	-60.4866	-60.4866
76.1	-58.8097	-58.8097	-58.8097
76.2	-48.0741	-48.0741	-48.0741
76.3	-53.5493	-53.5493	-53.5493
76.4	-54.668	-54.668	-54.668
76.5	-56.5503	-56.5503	-56.5503
76.6	-55.4264	-55.4264	-55.4264
76.7	-54.8894	-54.8894	-54.8894
76.8	-59.4127	-59.4127	-59.4127
76.9	-62.3112	-62.3112	-62.3112
77	-50.3539	-50.3539	-50.3539
77.1	-56.391	-56.391	-56.391
77.2	-54.1477	-54.1477	-54.1477
77.3	-59.1566	-59.1566	-59.1566
77.4	-55.0008	-55.0008	-55.0008
77.5	-53.9657	-53.9657	-53.9657
77.6	-53.461	-53.461	-53.461
77.7	-60.0795	-60.0795	-60.0795
77.8	-44.2182	-44.2182	-44.2182
77.9	-48.2755	-48.2755	-48.2755
78	-50.0671	-50.0671	-50.0671
78.1	-49.8542	-49.8542	-49.8542
78.2	-56.589	-56.589	-56.589
78.3	-53.4181	-53.4181	-53.4181
78.4	-56.4389	-56.4389	-56.4389
78.5	-53.2133	-53.2133	-53.2133
78.6	-59.1629	-59.1629	-59.1629
78.7	-51.3554	-51.3554	-51.3554
78.8	-52.3506	-52.3506	-52.3506
78.9	-51.1648	-51.1648	-51.1648
79	-54.3842	-54.3842	-54.3842
79.1	-55.8309	-55.8309	-55.8309
79.2	-58.9835	-58.9835	-58.9835
79.3	-58.2417	-58.2417	-58.2417
79.4	-53.1878	-53.1878	-53.1878
79.5	-52.7352	-52.7352	-52.7352
79.6	-52.5748	-52.5748	-52.5748
79.7	-56.5661	-56.5661	-56.5661
79.8	-55.5774	-55.5774	-55.5774
79.9	-49.8963	-49.8963	-49.8963
80	-51.6967	-51.6967	-51.6967
80.1	-46.2741	-46.2741	-46.2741
80.2	-48.9862	-48.9862	-48.9862
80.3	-48.6365	-48.6365	-48.6365
80.4	-51.6415	-51.6415	-51.6415
80.5	-44.5512	-44.5512	-44.5512
80.6	-54.1457	-54.1457	-54.1457
80.7	-49.5579	-49.5579	-49.5579
80.8	-55.2352	-55.2352	-55.2352
80.9	-54.1594	-54.1594	-54.1594
81	-50.1321	-50.1321	-50.1321
81.1	-56.017	-56.017	-56.017
81.2	-48.4613	-48.4613	-48.4613
81.3	-60.9693	-60.9693	-60.9693
81.4	-52.1296	-52.1296	-52.1296
81.5	-51.0437	-51.0437	-51.0437
81.6	-58.3751	-58.3751	-58.3751
81.7	-45.4563	-45.4563	-45.4563
81.8	-56.9809	-56.9809	-56.9809
81.9	-53.4155	-53.4155	-53.4155
82	-49.833	-49.833	-49.833
82.1	-57.7598	-57.7598	-57.7598
82.2	-58.0537	-58.0537	-58.0537
82.3	-54.8934	-54.8934	-54.8934
82.4	-48.9832	-48.9832	-48.9832
82.5	-57.4289	-57.4289	-57.4289
82.6	-48.0156	-48.0156	-48.0156
82.7	-53.3926	-53.3926	-53.3926
82.8	-53.2936	-53.2936	-53.2936
82.9	-58.7952	-58.7952	-58.7952
83	-61.9937	-61.9937	-61.9937
83.1	-57.0206	-57.0206	-57.0206
83.2	-56.6663	-56.6663	-56.6663
83.3	-58.1271	-58.1271	-58.1271
83.4	-60.6663	-60.6663	-60.6663
83.5	-52.8204	-52.8204	-52.8204
83.6	-52.1615	-52.1615	-52.1615
83.7	-60.2656	-60.2656	-60.2656
83.8	-54.1546	-54.1546	-54.1546
83.9	-52.1745	-52.1745	-52.1745
84	-58.9947	-58.9947	-58.9947
84.1	-59.1791	-59.1791	-59.1791
84.2	-58.0478	-58.0478	-58.0478
84.3	-55.9353	-55.9353	-55.9353
84.4	-56.3721	-56.3721	-56.3721
84.5	-62.2736	-62.2736	-62.2736
84.6	-52.2964	-52.2964	-52.2964
84.7	-56.177	-56.177	-56.177
84.8	-64.0331	-64.0331	-64.0331
84.9	-63.7318	-63.7318	-63.7318
85	-60.1314	-60.1314	-60.1314
85.1	-59.2922	-59.2922	-59.2922
85.2	-58.9595	-58.9595	-58.9595
85.3	-57.7805	-57.7805	-57.7805
85.4	-52.2279	-52.2279	-52.2279
85.5	-57.5472	-57.5472	-57.5472
85.6	-48.9349	-48.9349	-48.9349
85.7	-57.064	-57.064	-57.064
85.8	-53.3378	-53.3378	-53.3378
85.9	-56.3989	-56.3989	-56.3989
86	-52.2824	-52.2824	-52.2824
86.1	-55.6	-55.6	-55.6
86.2	-59.2324	-59.2324	-59.2324
86.3	-55.4346	-55.4346	-55.4346
86.4	-53.2088	-53.2088	-53.2088
86.5	-60.4335	-60.4335	-60.4335
86.6	-55.5897	-55.5897	-55.5897
86.7	-51.9527	-51.9527	-51.9527
86.8	-54.5886	-54.5886	-54.5886
86.9	-56.3683	-56.3683	-56.3683
87	-54.3952	-54.3952	-54.3952
87.1	-55.2393	-55.2393	-55.2393
87.2	-57.8527	-57.8527	-57.8527
87.3	-55.7503	-55.7503	-55.7503
87.4	-62.0163	-62.0163	-62.0163
87.5	-60.7581	-60.7581	-60.7581
87.6	-56.8584	-56.8584	-56.8584
87.7	-54.9746	-54.9746	-54.9746
87.8	-51.0972	-51.0972	-51.0972
87.9	-59.3932	-59.3932	-59.3932
88	-54.5738	-54.5738	-54.5738
88.1	-58.2813	-58.2813	-58.2813
88.2	-58.4856	-58.4856	-58.4856
88.3	-57.7093	-57.7093	-57.7093
88.4	-63.1097	-63.1097	-63.1097
88.5	-55.3693	-55.3693	-55.3693
88.6	-61.0313	-61.0313	-61.0313
88.7	-63.4607	-63.4607	-63.4607
88.8	-67.5624	-67.5624	-67.5624
88.9	-56.899	-56.899	-56.899
89	-56.4061	-56.4061	-56.4061
89.1	-62.5704	-62.5704	-62.5704
89.2	-57.8097	-57.8097	-57.8097
89.3	-59.5039	-59.5039	-59.5039
89.4	-55.0749	-55.0749	-55.0749
89.5	-54.2743	-54.2743	-54.2743
89.6	-51.5138	-51.5138	-51.5138
89.7	-51.3002	-51.3002	-51.3002
89.8	-57.1332	-57.1332	-57.1332
89.9	-53.3784	-53.3784	-53.3784
90	-60.4831	-60.4831	-60.4831
90.1	-60.1485	-60.1485	-60.1485
90.2	-56.2275	-56.2275	-56.2275
90.3	-56.1184	-56.1184	-56.1184
90.4	-55.2958	-55.2958	-55.2958
90.5	-52.9799	-52.9799	-52.9799
90.6	-47.7275	-47.7275	-47.7275
90.7	-54.4951	-54.4951	-54.4951
90.8	-53.8465	-53.8465	-53.8465
90.9	-56.4865	-56.4865	-56.4865
91	-53.5698	-53.5698	-53.5698
91.1	-52.3066	-52.3066	-52.3066
91.2	-50.3705	-50.3705	-50.3705
91.3	-55.5173	-55.5173	-55.5173
91.4	-53.6242	-53.6242	-53.6242
91.5	-51.4139	-51.4139	-51.4139
91.6	-55.6941	-55.6941	-55.6941
91.7	-57.6106	-57.6106	-57.6106
91.8	-56.9938	-56.9938	-56.9938
91.9	-57.2846	-57.2846	-57.2846
92	-51.1654	-51.1654	-51.1654
92.1	-56.6008	-56.6008	-56.6008
92.2	-57.6604	-57.6604	-57.6604
92.3	-59.5836	-59.5836	-59.5836
92.4	-57.3333	-57.3333	-57.3333
92.5	-52.3865	-52.3865	-52.3865
92.6	-49.0852	-49.0852	-49.0852
92.7	-56.1252	-56.1252	-56.1252
92.8	-56.8843	-56.8843	-56.8843
92.9	-60.7535	-60.7535	-60.7535
93	-55.3108	-55.3108	-55.3108
93.1	-58.0743	-58.0743	-58.0743
93.2	-55.8846	-55.8846	-55.8846
93.3	-58.6007	-58.6007	-58.6007
93.4	-51.6155	-51.6155	-51.6155
93.5	-55.8265	-55.8265	-55.8265
93.6	-46.8303	-46.8303	-46.8303
93.7	-54.7836	-54.7836	-54.7836
93.8	-50.17	-50.17	-50.17
93.9	-54.1833	-54.1833	-54.1833
94	-53.2182	-53.2182	-53.2182
94.1	-56.4258	-56.4258	-56.4258
94.2	-56.294	-56.294	-56.294
94.3	-57.1295	-57.1295	-57.1295
94.4	-53.6272	-53.6272	-53.6272
94.5	-60.9509	-60.9509	-60.9509
94.6	-48.5443	-48.5443	-48.5443
94.7	-60.3218	-60.3218	-60.3218
94.8	-53.1729	-53.1729	-53.1729
94.9	-51.0005	-51.0005	-51.0005
95	-54.318	-54.318	-54.318
95.1	-52.0861	-52.0861	-52.0861
95.2	-57.0729	-57.0729	-57.0729
95.3	-57.0694	-57.0694	-57.0694
95.4	-57.7164	-57.7164	-57.7164
95.5	-53.3102	-53.3102	-53.3102
95.6	-48.9248	-48.9248	-48.9248
95.7	-52.0135	-52.0135	-52.0135
95.8	-50.4307	-50.4307	-50.4307
95.9	-55.653	-55.653	-55.653
96	-52.0755	-52.0755	-52.0755
96.1	-56.5525	-56.5525	-56.5525
96.2	-53.869	-53.869	-53.869
96.3	-49.3052	-49.3052	-49.3052
96.4	-58.32	-58.32	-58.32
96.5	-50.9886	-50.9886	-50.9886
96.6	-52.2331	-52.2331	-52.2331
96.7	-55.6364	-55.6364	-55.6364
96.8	-51.6392	-51.6392	-51.6392
96.9	-63.6389	-63.6389	-63.6389
97	-58.3635	-58.3635	-58.3635
97.1	-54.9182	-54.9182	-54.9182
97.2	-53.9354	-53.9354	-53.9354
97.3	-52.3701	-52.3701	-52.3701
97.4	-54.8399	-54.8399	-54.8399
97.5	-60.2383	-60.2383	-60.2383
97.6	-60.0433	-60.0433	-60.0433
97.7	-55.9184	-55.9184	-55.9184
97.8	-59.7306	-59.7306	-59.7306
97.9	-52.7537	-52.7537	-52.7537
98	-57.2988	-57.2988	-57.2988
98.1	-55.5332	-55.5332	-55.5332
98.2	-54.0897	-54.0897	-54.0897
98.3	-58.8827	-58.8827	-58.8827
98.4	-53.9525	-53.9525	-53.9525
98.5	-59.9955	-59.9955	-59.9955
98.6	-60.1946	-60.1946	-60.1946
98.7	-51.6046	-51.6046	-51.6046
98.8	-59.6565	-59.6565	-59.6565
98.9	-57.3389	-57.3389	-57.3389
99	-55.0837	-55.0837	-55.0837
99.1	-59.4442	-59.4442	-59.4442
99.2	-54.2236	-54.2236	-54.2236
99.3	-52.4107	-52.4107	-52.4107
99.4	-51.6533	-51.6533	-51.6533
99.5	-60.4063	-60.4063	-60.4063
99.6	-55.704	-55.704	-55.704
99.7	-59.4074	-59.4074	-59.4074
99.8	-49.1861	-49.1861	-49.1861
99.9	-59.6885	-59.6885	-59.6885
100	-53.5177	-53.5177	-53.5177
100.1	-48.3706	-48.3706	-48.3706

## Sheet: Fig6a Lower panel
X	run1	run2	run3
0.1	-41.5406	-41.5288	-41.5416
0.2	-35.0743	-32.8982	-35.8341
0.3	-30.8014	-36.4277	-31.3707
0.4	-44.2619	-43.1746	-45.5
0.5	-46.5825	-39.9245	-39.9552
0.6	-44.1105	-46.6301	-45.5378
0.7	-52.0001	-61.1908	-58.5343
0.8	-57.3851	-61.7253	-56.5136
0.9	-57.6214	-49.8663	-47.4496
1	-71.2144	-63.1964	-64.8437
1.1	-63.244	-72.5741	-62.8518
1.2	-64.5286	-69.9026	-71.0985
1.3	-60.013	-70.5185	-69.2163
1.4	-59.6327	-73.481	-59.4505
1.5	-76.4988	-73.742	-70.0751
1.6	-73.9367	-72.6778	-66.7297
1.7	-70.7298	-68.9164	-63.4303
1.8	-66.434	-73.3735	-75.8509
1.9	-71.8097	-75.6873	-65.017
2	-84.5522	-79.0039	-76.5113
2.1	-69.0039	-62.9795	-83.1669
2.2	-78.0618	-69.7246	-69.5777
2.3	-81.8932	-72.8425	-76.1803
2.4	-78.1445	-63.5587	-73.4195
2.5	-88.6057	-85.0934	-73.4792
2.6	-81.8526	-86.5007	-91.1608
2.7	-73.2745	-81.2029	-97.0084
2.8	-77.877	-76.1874	-92.2743
2.9	-79.607	-89.1583	-89.2625
3	-78.9842	-90.9802	-87.1525
3.1	-77.5446	-83.6703	-81.4341
3.2	-76.5132	-80.996	-84.9421
3.3	-73.7507	-82.6886	-97.9447
3.4	-79.5609	-77.3413	-83.1116
3.5	-89.7476	-82.9837	-94.3543
3.6	-80.7477	-86.7513	-87.296
3.7	-74.7105	-83.4491	-86.8672
3.8	-81.3558	-81.4335	-79.3756
3.9	-74.8996	-82.4036	-83.7276
4	-81.1631	-84.6069	-79.3776
4.1	-86.5245	-83.0124	-71.8943
4.2	-76.8316	-76.3534	-71.1018
4.3	-90.9807	-82.2141	-83.8403
4.4	-77.8585	-83.8286	-79.1184
4.5	-79.2146	-80.972	-78.0134
4.6	-73.4165	-75.6338	-74.1257
4.7	-74.8457	-78.9737	-79.4896
4.8	-81.9259	-83.2725	-73.5209
4.9	-81.9485	-81.5644	-80.2673
5	-80.8179	-72.557	-81.742
5.1	-83.5406	-79.6385	-77.2021
5.2	-70.6651	-75.3573	-80.8809
5.3	-72.4858	-82.1696	-74.8492
5.4	-73.6524	-84.5876	-91.2721
5.5	-77.5514	-83.3726	-82.5421
5.6	-78.3965	-76.4038	-78.7101
5.7	-86.5578	-80.4622	-72.0279
5.8	-80.7046	-79.013	-76.6067
5.9	-79.4052	-79.8689	-75.3482
6	-80.3504	-72.9837	-81.2688
6.1	-70.5106	-76.7875	-83.256
6.2	-74.2516	-87.1942	-92.0434
6.3	-76.3534	-80.2661	-87.5906
6.4	-78.6765	-89.8202	-81.8125
6.5	-71.7761	-84.5921	-74.9938
6.6	-77.978	-87.7799	-77.0466
6.7	-78.4316	-86.2466	-84.3272
6.8	-85.0907	-84.0115	-81.2103
6.9	-77.9471	-83.7705	-80.9092
7	-84.1429	-76.5994	-69.8803
7.1	-76.407	-85.9162	-78.2358
7.2	-69.2875	-84.7395	-82.0309
7.3	-77.855	-89.6448	-86.3423
7.4	-78.1044	-73.3816	-81.3535
7.5	-65.8595	-72.7148	-80.7926
7.6	-82.339	-76.8975	-75.4485
7.7	-79.9475	-81.4433	-79.5275
7.8	-87.7416	-81.3923	-89.6171
7.9	-73.3853	-80.0897	-85.2088
8	-80.8717	-76.7798	-82.1228
8.1	-84.7805	-76.5561	-78.9389
8.2	-70.8593	-75.3079	-87.2021
8.3	-83.8582	-75.4069	-76.2531
8.4	-66.1248	-75.5811	-80.8485
8.5	-69.2341	-72.9004	-78.2318
8.6	-58.6515	-72.0722	-77.3894
8.7	-80.9579	-63.2961	-83.6329
8.8	-79.0119	-72.3846	-80.7029
8.9	-67.4437	-72.5935	-87.7857
9	-74.1321	-80.166	-87.4959
9.1	-67.0962	-77.506	-76.9469
9.2	-78.8242	-67.6358	-75.7051
9.3	-63.9079	-77.1084	-82.6764
9.4	-73.9643	-72.9987	-86.5999
9.5	-73.659	-70.9733	-80.3931
9.6	-74.7855	-74.3149	-86.1597
9.7	-71.4774	-61.2554	-82.4719
9.8	-76.5396	-71.1195	-89.2159
9.9	-74.151	-82.9091	-75.3833
10	-73.8971	-86.8936	-81.6606
10.1	-76.4469	-74.0361	-85.16
10.2	-60.4121	-76.172	-76.5616
10.3	-71.0895	-74.092	-79.0842
10.4	-59.9994	-90.1904	-82.1386
10.5	-75.2524	-81.7385	-83.7499
10.6	-55.4409	-77.5423	-73.2925
10.7	-61.2727	-79.2512	-78.6818
10.8	-68.768	-70.6288	-84.1489
10.9	-64.7125	-83.0695	-80.5998
11	-62.3439	-66.6686	-82.068
11.1	-71.3448	-70.4119	-79.7817
11.2	-74.1204	-79.3204	-78.3283
11.3	-69.5815	-79.3536	-90.7915
11.4	-67.6701	-70.4842	-77.4434
11.5	-79.1202	-69.2664	-82.5278
11.6	-71.8246	-78.2593	-85.9503
11.7	-72.8605	-71.9472	-80.6902
11.8	-68.0944	-72.1829	-77.6902
11.9	-78.9293	-76.9901	-80.4802
12	-68.1728	-73.8633	-77.8739
12.1	-72.615	-69.0843	-69.414
12.2	-67.0565	-69.9433	-75.5788
12.3	-63.0844	-73.2885	-82.6012
12.4	-81.8599	-67.279	-77.646
12.5	-77.92	-67.8448	-81.4044
12.6	-73.6554	-62.1892	-75.0507
12.7	-75.2478	-68.4502	-71.6751
12.8	-78.9209	-70.1392	-85.5946
12.9	-75.2811	-59.4477	-81.8718
13	-79.3722	-64.8662	-82.4951
13.1	-67.5815	-64.7889	-75.1091
13.2	-74.3648	-71.8955	-81.1712
13.3	-86.6029	-70.6273	-83.369
13.4	-84.2276	-79.6775	-76.3334
13.5	-71.0107	-64.1275	-80.1588
13.6	-76.4606	-72.5779	-78.8256
13.7	-80.7437	-69.9478	-81.8824
13.8	-69.5455	-68.3444	-77.3551
13.9	-75.4759	-71.3229	-82.565
14	-69.4233	-67.9707	-84.2312
14.1	-63.4228	-66.2726	-79.8417
14.2	-61.3334	-72.9472	-78.2486
14.3	-57.6418	-74.5949	-77.7937
14.4	-71.5044	-70.9234	-81.5446
14.5	-75.3732	-66.5505	-80.5633
14.6	-78.9964	-57.6631	-88.083
14.7	-73.8123	-70.7992	-83.8157
14.8	-76.0644	-66.2938	-77.6078
14.9	-66.5663	-68.6837	-77.9479
15	-60.6163	-75.1931	-86.1241
15.1	-70.2479	-66.2085	-77.4956
15.2	-69.4211	-62.2045	-79.5392
15.3	-60.273	-67.1494	-71.5077
15.4	-72.4307	-64.3947	-81.8755
15.5	-66.6366	-61.9636	-82.3725
15.6	-64.1394	-58.6551	-83.7509
15.7	-66.2396	-60.408	-86.6924
15.8	-76.7194	-68.0235	-82.0598
15.9	-71.232	-66.3109	-86.6097
16	-68.3205	-66.5439	-79.3969
16.1	-71.1545	-67.1024	-81.0406
16.2	-68.4566	-68.2205	-83.4353
16.3	-74.7243	-71.2153	-79.2343
16.4	-77.2648	-65.0982	-86.7422
16.5	-66.9424	-69.6658	-79.1871
16.6	-62.8005	-68.7276	-79.827
16.7	-78.7305	-74.563	-76.1195
16.8	-74.5367	-71.4964	-82.3019
16.9	-66.9566	-70.2208	-80.8001
17	-69.049	-72.3208	-80.2562
17.1	-83.4796	-67.6354	-82.5163
17.2	-62.6709	-74.9384	-84.0685
17.3	-69.7209	-71.8322	-80.7263
17.4	-68.5838	-67.4183	-88.5413
17.5	-65.2826	-74.5652	-83.9612
17.6	-80.6089	-63.4966	-78.9269
17.7	-72.4114	-61.6592	-86.4371
17.8	-68.3912	-77.678	-77.1231
17.9	-75.3539	-64.6335	-87.9506
18	-70.8125	-71.3685	-84.2578
18.1	-74.7307	-73.5025	-81.7043
18.2	-74.0261	-68.9418	-77.282
18.3	-67.5792	-70.9633	-81.5334
18.4	-72.5393	-75.7633	-79.413
18.5	-68.8815	-73.1795	-80.4658
18.6	-63.0075	-79.3929	-77.3578
18.7	-75.238	-65.2046	-86.9731
18.8	-74.1555	-67.3518	-82.0099
18.9	-79.7501	-74.7209	-81.3695
19	-78.4736	-66.7795	-86.4902
19.1	-73.3726	-61.7439	-82.8623
19.2	-83.9813	-66.4956	-79.2511
19.3	-83.0741	-65.1936	-90.9989
19.4	-65.881	-70.8299	-81.6436
19.5	-78.2961	-72.8207	-83.3484
19.6	-74.8566	-67.7201	-93.9487
19.7	-76.0504	-70.127	-77.5849
19.8	-70.6073	-68.1319	-90.5516
19.9	-71.3811	-72.4599	-76.1739
20	-75.3852	-75.2151	-76.5627
20.1	-72.9653	-69.0913	-75.5217
20.2	-77.7903	-66.245	-77.5863
20.3	-83.6102	-62.9322	-87.3125
20.4	-77.8382	-58.3634	-80.7468
20.5	-80.5029	-61.8837	-84.0847
20.6	-68.5036	-64.9707	-87.2818
20.7	-71.07	-62.651	-89.1167
20.8	-70.8358	-70.9971	-88.6227
20.9	-75.6852	-71.0041	-84.93
21	-75.9249	-67.7309	-72.858
21.1	-72.737	-70.5161	-81.3482
21.2	-67.7342	-70.443	-87.9853
21.3	-75.1514	-67.4328	-90.5525
21.4	-70.0855	-66.4138	-87.8111
21.5	-73.6983	-74.5748	-87.3813
21.6	-74.6518	-64.6057	-88.24
21.7	-70.2379	-76.5406	-89.8645
21.8	-72.3451	-71.0249	-86.9794
21.9	-70.1798	-74.2594	-80.6237
22	-78.4642	-63.156	-79.7713
22.1	-70.8786	-64.6842	-80.4916
22.2	-78.1414	-62.1301	-88.2118
22.3	-59.6477	-63.3376	-80.5074
22.4	-70.2497	-69.6756	-92.6036
22.5	-66.5051	-64.5164	-82.9655
22.6	-70.7405	-69.8094	-78.144
22.7	-68.9957	-63.6373	-81.4894
22.8	-64.0378	-67.053	-81.4017
22.9	-69.3253	-61.8169	-87.5186
23	-72.4001	-69.0822	-81.0935
23.1	-70.7868	-64.4352	-80.6675
23.2	-69.8593	-68.6086	-87.6442
23.3	-74.3903	-64.174	-80.9757
23.4	-70.4918	-63.5568	-89.135
23.5	-74.8845	-70.4131	-76.6463
23.6	-74.4922	-72.6281	-89.1138
23.7	-86.5394	-62.3723	-79.4003
23.8	-74.3275	-51.4632	-76.8214
23.9	-75.245	-59.3504	-81.5815
24	-76.3863	-60.2685	-81.279
24.1	-70.7877	-62.6554	-86.5405
24.2	-69.9765	-64.9037	-90.1585
24.3	-75.6277	-64.3965	-83.8164
24.4	-78.3921	-65.1378	-89.9825
24.5	-65.9379	-65.103	-85.1458
24.6	-73.3114	-59.2826	-87.2322
24.7	-69.061	-69.4422	-72.437
24.8	-76.4361	-70.2911	-93.651
24.9	-69.7594	-69.3628	-90.1853
25	-74.4545	-75.2775	-91.5764
25.1	-78.2318	-67.7399	-96.9706
25.2	-73.8164	-69.5612	-100.249
25.3	-78.7822	-67.8506	-92.6023
25.4	-67.0327	-65.4188	-91.4181
25.5	-71.0007	-68.2673	-94.7074
25.6	-70.5283	-61.9112	-86.3707
25.7	-66.7954	-69.9068	-87.0798
25.8	-68.1494	-74.5734	-91.2656
25.9	-67.4458	-71.2056	-84.7278
26	-76.6726	-55.6714	-91.671
26.1	-68.6603	-65.2561	-84.022
26.2	-70.6931	-62.1708	-88.1532
26.3	-76.7033	-66.971	-78.103
26.4	-66.3193	-68.584	-89.601
26.5	-71.1778	-68.7656	-79.9276
26.6	-78.6701	-69.8342	-88.4906
26.7	-78.5279	-60.1407	-87.4306
26.8	-82.9732	-72.8174	-80.8323
26.9	-79.9526	-70.0799	-83.4144
27	-78.8437	-71.5201	-90.4211
27.1	-72.818	-67.685	-79.5552
27.2	-71.7908	-66.345	-82.0505
27.3	-69.452	-66.7384	-86.6419
27.4	-67.4897	-64.9183	-79.1146
27.5	-70.7978	-59.5356	-89.1039
27.6	-74.9043	-63.5813	-92.8241
27.7	-70.413	-64.3353	-86.811
27.8	-72.0435	-65.5322	-85.5816
27.9	-77.7469	-65.8586	-82.5242
28	-72.2551	-69.9016	-85.9099
28.1	-74.3748	-60.8869	-79.4288
28.2	-70.8276	-69.0525	-87.6987
28.3	-79.1012	-66.6913	-88.802
28.4	-65.6841	-64.1885	-87.4861
28.5	-62.2767	-63.6497	-83.4892
28.6	-65.8392	-57.9686	-87.5672
28.7	-75.7277	-70.2123	-83.3986
28.8	-73.0901	-59.6054	-89.5235
28.9	-72.9188	-61.8675	-96.8347
29	-79.5364	-63.1166	-95.2041
29.1	-69.6223	-61.3672	-86.3396
29.2	-81.1278	-75.1671	-85.5417
29.3	-72.0338	-70.8459	-87.5382
29.4	-73.5432	-70.0235	-84.6225
29.5	-62.6438	-71.2722	-80.751
29.6	-73.1348	-79.0701	-93.1779
29.7	-75.8398	-80.8356	-84.3043
29.8	-76.2266	-65.3119	-80.9782
29.9	-67.0038	-65.9183	-80.0701
30	-77.6829	-63.4227	-92.4572
30.1	-72.8239	-73.0264	-78.1279
30.2	-67.4994	-65.4006	-90.9888
30.3	-68.9046	-61.3676	-87.7269
30.4	-72.0951	-69.0775	-83.8627
30.5	-70.0901	-63.4152	-82.0687
30.6	-65.9719	-60.6913	-81.3905
30.7	-71.0788	-66.042	-95.481
30.8	-78.2109	-65.7787	-85.105
30.9	-67.2827	-66.9318	-95.6501
31	-71.9438	-67.2227	-86.9066
31.1	-75.6496	-66.6846	-85.1657
31.2	-74.0252	-70.646	-85.8266
31.3	-70.855	-70.4859	-90.9449
31.4	-68.5915	-67.5961	-95.3211
31.5	-70.9564	-72.9644	-95.8087
31.6	-72.2444	-67.7193	-81.8148
31.7	-72.4764	-79.9071	-87.6071
31.8	-57.4046	-67.6017	-89.3705
31.9	-70.1944	-71.3415	-87.401
32	-63.8075	-67.8927	-85.5122
32.1	-62.3475	-65.8252	-81.6549
32.2	-64.607	-63.7082	-95.617
32.3	-72.0205	-67.9524	-72.5597
32.4	-74.0019	-60.8103	-82.6564
32.5	-67.9976	-67.6951	-88.4027
32.6	-64.4804	-66.8521	-80.4606
32.7	-61.6192	-75.0287	-89.6697
32.8	-74.0685	-63.5686	-89.0986
32.9	-68.2027	-66.8533	-83.1647
33	-70.4107	-77.5531	-90.5135
33.1	-75.1645	-72.2099	-87.4156
33.2	-61.2543	-73.748	-86.5877
33.3	-66.6671	-73.3171	-81.9551
33.4	-75.2152	-67.5543	-78.791
33.5	-79.133	-63.9704	-78.4428
33.6	-71.2533	-65.6372	-77.6186
33.7	-77.3064	-69.185	-85.2222
33.8	-74.3064	-77.053	-83.8938
33.9	-72.3818	-73.0985	-94.3219
34	-70.7415	-70.2552	-80.8881
34.1	-83.178	-65.1515	-83.9566
34.2	-86.9179	-70.3582	-80.4032
34.3	-74.0638	-74.0741	-80.3534
34.4	-80.2876	-72.364	-79.901
34.5	-79.9903	-70.1029	-78.7957
34.6	-73.0961	-67.1638	-86.1934
34.7	-70.9584	-67.6716	-86.9527
34.8	-77.045	-61.8811	-82.0885
34.9	-69.9917	-68.4864	-79.8091
35	-85.2942	-70.0854	-81.3527
35.1	-78.3262	-75.9925	-80.9068
35.2	-78.881	-77.1025	-77.3382
35.3	-73.6614	-65.558	-83.489
35.4	-69.6862	-76.8428	-79.4128
35.5	-77.6477	-74.2858	-89.8321
35.6	-74.1264	-75.5007	-78.4941
35.7	-69.5235	-71.1143	-92.8241
35.8	-72.2047	-64.9297	-83.4091
35.9	-69.4735	-63.3529	-75.2658
36	-77.4343	-62.4123	-82.6635
36.1	-81.8851	-70.5303	-90.7914
36.2	-68.2076	-65.4636	-84.0772
36.3	-71.8165	-64.4087	-84.0864
36.4	-72.2585	-73.2378	-84.5391
36.5	-72.0302	-67.0043	-85.0514
36.6	-78.915	-73.4868	-84.1568
36.7	-68.9144	-70.7276	-87.7843
36.8	-76.6278	-64.4112	-74.3944
36.9	-72.3124	-68.2109	-89.431
37	-78.2474	-69.2665	-83.9417
37.1	-65.8647	-69.0965	-77.0499
37.2	-62.4448	-68.3595	-80.8305
37.3	-79.8425	-60.6451	-80.8078
37.4	-78.4983	-65.562	-86.7749
37.5	-74.5271	-65.8782	-85.897
37.6	-71.3641	-69.9833	-84.2314
37.7	-64.2461	-69.9132	-85.7428
37.8	-75.2668	-74.0035	-83.6457
37.9	-66.8087	-70.6764	-79.5997
38	-73.119	-74.5722	-87.9162
38.1	-70.3774	-63.8322	-79.3567
38.2	-73.9552	-66.3495	-87.028
38.3	-71.9389	-61.5077	-81.3453
38.4	-69.474	-80.8311	-78.7274
38.5	-75.9512	-71.3844	-84.3344
38.6	-69.7352	-68.2221	-76.6266
38.7	-79.0288	-68.6539	-83.8243
38.8	-69.4252	-74.8696	-90.7753
38.9	-64.1519	-71.6438	-87.0066
39	-76.7665	-71.1278	-84.4666
39.1	-74.97	-64.2591	-86.4528
39.2	-76.8853	-65.3874	-79.2507
39.3	-73.8552	-74.3235	-82.9266
39.4	-75.36	-70.8306	-86.4883
39.5	-80.1169	-79.019	-83.2681
39.6	-70.0721	-71.1342	-86.9273
39.7	-78.4171	-72.466	-90.7057
39.8	-71.1923	-66.6092	-78.9635
39.9	-77.0399	-69.3781	-93.4366
40	-72.9609	-67.0643	-84.8185
40.1	-74.1752	-77.7194	-87.4438
40.2	-74.0281	-74.7536	-84.4414
40.3	-73.1601	-59.7376	-83.4648
40.4	-71.2626	-61.9429	-77.5476
40.5	-69.9767	-78.9963	-75.7346
40.6	-78.7954	-71.4909	-88.2542
40.7	-74.684	-67.5491	-86.5462
40.8	-78.7484	-68.8516	-84.7568
40.9	-71.8427	-70.9834	-85.3617
41	-74.5209	-74.2289	-82.4666
41.1	-75.7919	-63.6046	-77.9209
41.2	-76.0728	-65.0236	-74.0865
41.3	-69.6869	-68.451	-75.1558
41.4	-66.9726	-63.5237	-87.9447
41.5	-68.6456	-63.3946	-80.4008
41.6	-72.62	-68.3512	-79.0407
41.7	-83.3728	-69.1155	-77.3226
41.8	-71.3537	-70.2791	-81.1435
41.9	-71.978	-64.4849	-83.2496
42	-67.5646	-58.6985	-83.4749
42.1	-79.7928	-57.0269	-77.1858
42.2	-76.1824	-63.3831	-72.4616
42.3	-68.2275	-63.1722	-85.618
42.4	-70.1048	-65.6788	-90.5158
42.5	-69.1194	-63.7619	-86.795
42.6	-72.4044	-62.5694	-85.758
42.7	-76.1476	-62.2256	-79.6856
42.8	-82.0406	-59.438	-91.8723
42.9	-70.348	-61.0895	-81.5222
43	-76.3109	-68.7495	-74.7474
43.1	-76.9521	-64.4543	-79.6963
43.2	-79.5888	-57.458	-71.7029
43.3	-84.5731	-69.4955	-90.7627
43.4	-69.8747	-64.9643	-76.0961
43.5	-77.0706	-62.3098	-80.6799
43.6	-76.8887	-64.0928	-86.1599
43.7	-80.1886	-65.8242	-84.4063
43.8	-76.7426	-71.3747	-73.3262
43.9	-77.5642	-66.3563	-72.3958
44	-65.7068	-74.0801	-67.6132
44.1	-71.5295	-69.2937	-86.1976
44.2	-72.552	-65.0947	-81.8476
44.3	-76.756	-69.343	-79.6442
44.4	-71.8778	-64.1564	-76.2834
44.5	-77.609	-66.9606	-75.4432
44.6	-69.9812	-59.3562	-80.2715
44.7	-63.8288	-64.3163	-80.4557
44.8	-74.7773	-61.5808	-77.158
44.9	-66.057	-63.8497	-84.0858
45	-77.9152	-64.2011	-84.0595
45.1	-74.2629	-58.5555	-79.194
45.2	-76.2368	-64.2758	-74.7223
45.3	-78.2065	-69.764	-85.5917
45.4	-79.8529	-64.7941	-81.5251
45.5	-74.6684	-68.7819	-77.4091
45.6	-76.8979	-61.2395	-79.5681
45.7	-68.0325	-69.9514	-75.543
45.8	-71.3502	-66.507	-78.3383
45.9	-73.5559	-66.5355	-73.4032
46	-81.8875	-60.6764	-73.7419
46.1	-74.4247	-65.6954	-79.004
46.2	-80.6469	-57.7182	-80.5504
46.3	-72.8147	-66.5681	-70.5114
46.4	-74.5902	-80.5635	-79.7289
46.5	-60.0877	-77.6121	-80.5069
46.6	-73.8862	-71.4483	-90.2169
46.7	-77.0765	-74.4083	-81.3724
46.8	-72.0814	-70.5368	-90.4948
46.9	-77.8318	-65.918	-86.6869
47	-79.7719	-67.503	-79.7791
47.1	-79.149	-68.0627	-88.6482
47.2	-76.6491	-69.6403	-92.0986
47.3	-78.1135	-58.7735	-86.3756
47.4	-73.1776	-76.5282	-83.8529
47.5	-84.4633	-72.0045	-86.2015
47.6	-75.162	-72.935	-78.5513
47.7	-72.797	-60.7693	-89.734
47.8	-67.0123	-66.159	-79.6342
47.9	-65.3156	-65.3935	-82.0206
48	-72.1397	-65.6986	-85.1929
48.1	-75.177	-71.6128	-81.2714
48.2	-69.583	-62.2811	-85.5844
48.3	-69.2179	-73.2497	-79.1731
48.4	-63.4373	-61.7588	-81.3815
48.5	-68.0302	-60.5494	-82.245
48.6	-66.7287	-71.6452	-77.3885
48.7	-70.9968	-66.6804	-78.472
48.8	-57.3988	-65.9173	-74.505
48.9	-64.1739	-64.7942	-81.0771
49	-70.1405	-67.0776	-81.4343
49.1	-74.3396	-62.2306	-63.1923
49.2	-71.9886	-62.3387	-83.463
49.3	-75.9805	-70.1926	-76.611
49.4	-75.0314	-62.5519	-77.1259
49.5	-72.0888	-69.4076	-81.3644
49.6	-73.9892	-65.3062	-77.0787
49.7	-75.164	-59.2606	-81.7878
49.8	-70.177	-65.9705	-72.3492
49.9	-75.3107	-60.8913	-79.7514
50	-69.3317	-65.1892	-88.9322
50.1	-68.8846	-72.4174	-78.7642
50.2	-70.1746	-70.4058	-85.295
50.3	-69.6972	-74.0236	-87.485
50.4	-67.6698	-69.5642	-81.1681
50.5	-72.2339	-63.7072	-74.0725
50.6	-68.9402	-68.1349	-80.4605
50.7	-76.4673	-65.6427	-86.5523
50.8	-71.8428	-60.9833	-83.559
50.9	-69.9877	-65.1102	-77.773
51	-73.2107	-70.8202	-82.5497
51.1	-70.0632	-66.9932	-76.8935
51.2	-72.0522	-69.2847	-85.0408
51.3	-63.9865	-66.9405	-85.133
51.4	-72.9675	-72.6759	-83.4726
51.5	-71.9667	-70.003	-78.3675
51.6	-65.7424	-66.8384	-82.6016
51.7	-70.4029	-72.5284	-87.9187
51.8	-70.7779	-66.8263	-78.7146
51.9	-68.8624	-56.272	-82.6657
52	-68.0257	-73.9406	-77.9543
52.1	-65.2126	-69.3391	-88.4066
52.2	-70.4309	-64.8856	-88.6726
52.3	-67.4829	-67.7811	-87.3859
52.4	-67.5244	-72.3054	-87.5324
52.5	-67.0309	-63.4541	-78.2642
52.6	-67.8079	-63.4852	-78.1579
52.7	-66.5826	-62.9671	-76.866
52.8	-73.2862	-56.7463	-75.4831
52.9	-69.3235	-63.615	-82.803
53	-67.427	-67.6368	-87.0225
53.1	-70.2192	-69.8674	-79.6496
53.2	-78.7332	-62.0288	-84.506
53.3	-69.388	-76.839	-89.6387
53.4	-65.8847	-69.4852	-90.5546
53.5	-65.9893	-73.5134	-73.249
53.6	-71.7153	-64.893	-82.042
53.7	-64.6016	-66.0179	-81.7119
53.8	-70.2066	-65.6592	-85.1993
53.9	-69.1243	-72.0548	-81.3157
54	-66.0414	-67.0551	-86.9908
54.1	-76.0908	-62.0049	-87.2189
54.2	-77.3324	-70.9187	-78.7727
54.3	-80.654	-68.0872	-80.2963
54.4	-76.114	-65.0024	-81.6876
54.5	-69.6593	-56.0124	-84.1346
54.6	-70.5608	-60.1826	-81.4998
54.7	-72.3103	-69.1886	-78.2981
54.8	-73.6792	-65.3304	-75.1806
54.9	-75.5484	-65.9705	-80.5043
55	-74.9849	-64.4012	-83.4673
55.1	-71.2383	-68.1054	-88.7842
55.2	-71.3986	-65.354	-81.5335
55.3	-68.0351	-63.724	-69.7401
55.4	-74.6989	-60.1855	-78.901
55.5	-74.5129	-64.7148	-88.2965
55.6	-68.0483	-72.2447	-79.1189
55.7	-69.8781	-68.6167	-79.699
55.8	-71.638	-65.5517	-69.8609
55.9	-74.7796	-57.2886	-80.4421
56	-77.1884	-67.8784	-80.8064
56.1	-77.035	-62.7414	-79.6026
56.2	-84.0026	-74.4419	-84.452
56.3	-67.8352	-77.7236	-86.7876
56.4	-71.6776	-71.2465	-82.4079
56.5	-70.6589	-77.4637	-88.405
56.6	-67.7733	-76.2599	-80.8415
56.7	-78.7393	-70.948	-93.5617
56.8	-69.3807	-74.1164	-83.4783
56.9	-81.6866	-68.0402	-78.6025
57	-75.1767	-73.5097	-80.0075
57.1	-70.7752	-65.5896	-82.6033
57.2	-77.4123	-73.2534	-85.6796
57.3	-71.1917	-67.2203	-81.5242
57.4	-83.8948	-70.7642	-80.6591
57.5	-76.7405	-73.0576	-80.2125
57.6	-74.1115	-76.4875	-95.108
57.7	-71.3869	-65.8303	-87.2915
57.8	-79.3943	-69.4988	-80.2351
57.9	-72.1459	-66.5906	-82.1175
58	-79.7489	-73.247	-90.9066
58.1	-76.0507	-65.5828	-74.0918
58.2	-84.1229	-66.6738	-82.8518
58.3	-75.2401	-70.8687	-86.6077
58.4	-73.5156	-67.6363	-91.7643
58.5	-80.0562	-73.5485	-84.2013
58.6	-71.1331	-70.979	-83.1826
58.7	-74.9591	-71.8645	-85.8248
58.8	-75.1748	-66.656	-75.5495
58.9	-74.3973	-61.0366	-86.7315
59	-69.7248	-74.8212	-80.9661
59.1	-72.705	-70.8784	-86.2836
59.2	-77.3658	-72.6724	-82.2102
59.3	-70.5747	-72.5333	-79.4553
59.4	-74.6331	-71.9225	-82.4296
59.5	-80.3688	-68.758	-86.6537
59.6	-80.1718	-67.8578	-82.4317
59.7	-76.678	-79.3913	-75.9393
59.8	-76.9472	-63.1145	-80.4753
59.9	-77.0938	-76.2319	-82.0358
60	-78.4598	-67.967	-84.9028
60.1	-80.0829	-65.7131	-74.0748
60.2	-71.9007	-59.1684	-81.4641
60.3	-80.5139	-69.1471	-80.516
60.4	-77.4975	-75.2681	-75.432
60.5	-69.5348	-72.414	-72.8597
60.6	-83.2343	-70.6572	-78.4443
60.7	-76.9376	-68.3737	-76.1094
60.8	-84.0142	-70.9538	-79.9158
60.9	-80.7008	-72.9931	-76.3681
61	-76.0469	-66.6106	-79.9382
61.1	-73.3697	-74.2216	-84.2199
61.2	-69.4347	-69.4668	-85.4393
61.3	-83.3116	-65.9232	-72.6851
61.4	-73.8532	-80.0783	-72.5684
61.5	-78.7098	-68.1948	-80.0155
61.6	-69.553	-78.6885	-76.1132
61.7	-74.7209	-80.6534	-74.8927
61.8	-74.1553	-76.5072	-72.9166
61.9	-77.1529	-76.1966	-77.4976
62	-74.1936	-63.0668	-76.3628
62.1	-73.9829	-72.3459	-75.1061
62.2	-79.6335	-70.6426	-82.018
62.3	-77.0746	-67.0529	-85.7243
62.4	-77.1754	-79.5433	-80.5089
62.5	-80.5048	-70.0062	-75.6218
62.6	-79.1851	-73.9192	-81.7543
62.7	-79.4035	-69.76	-72.945
62.8	-73.8177	-73.194	-88.2375
62.9	-79.4183	-76.0733	-80.7149
63	-80.9077	-80.1744	-77.4796
63.1	-76.1714	-76.9539	-77.2609
63.2	-78.0985	-75.2539	-77.4913
63.3	-74.1406	-73.9435	-72.7956
63.4	-76.2105	-61.9613	-79.3101
63.5	-70.9796	-60.5555	-75.0304
63.6	-73.8871	-67.5897	-67.2391
63.7	-81.9799	-61.6337	-72.3603
63.8	-74.9487	-63.7425	-65.2749
63.9	-72.9715	-63.3857	-78.9974
64	-69.4659	-69.1351	-77.1863
64.1	-85.7159	-64.2237	-87.9825
64.2	-83.3713	-67.6635	-71.6248
64.3	-79.9182	-60.4648	-75.3847
64.4	-75.7355	-64.4893	-74.6227
64.5	-69.8268	-64.3836	-84.4328
64.6	-74.7403	-68.4266	-71.0368
64.7	-72.6507	-62.368	-81.1008
64.8	-75.6134	-65.8322	-78.1256
64.9	-75.9912	-65.1054	-78.2479
65	-70.2141	-69.1575	-81.3874
65.1	-72.1722	-65.2338	-79.4926
65.2	-66.9207	-63.9959	-73.8433
65.3	-67.2718	-70.6643	-81.6129
65.4	-73.3379	-62.0115	-76.2442
65.5	-71.4229	-71.41	-82.6869
65.6	-71.7038	-69.1064	-82.3074
65.7	-71.1533	-62.3403	-71.7665
65.8	-67.1191	-57.1051	-71.8411
65.9	-75.8398	-58.952	-82.8576
66	-71.3573	-70.8007	-84.8795
66.1	-74.8764	-66.289	-86.7312
66.2	-77.4618	-69.2067	-79.1835
66.3	-78.3496	-66.7951	-82.1654
66.4	-71.3712	-64.5918	-75.9111
66.5	-69.7821	-61.0259	-72.1239
66.6	-74.3741	-67.9055	-77.1072
66.7	-79.6736	-64.688	-69.1209
66.8	-79.3233	-63.6275	-76.6295
66.9	-69.5002	-74.6339	-75.5942
67	-84.6352	-70.7991	-93.276
67.1	-72.8775	-71.9344	-79.4549
67.2	-64.3187	-74.1131	-76.7305
67.3	-75.8683	-73.9609	-78.2858
67.4	-72.5552	-67.5659	-84.5642
67.5	-78.4745	-65.484	-84.418
67.6	-73.7808	-66.8577	-82.0267
67.7	-72.7422	-61.9961	-69.961
67.8	-77.0159	-60.439	-79.7034
67.9	-69.1077	-59.9635	-90.928
68	-74.8789	-67.1689	-76.303
68.1	-67.8511	-69.5407	-76.9985
68.2	-70.0722	-68.3822	-81.5759
68.3	-65.668	-62.9083	-75.8516
68.4	-74.0352	-64.3123	-80.8007
68.5	-73.373	-63.5685	-74.955
68.6	-72.6842	-63.3817	-86.2527
68.7	-71.5369	-70.4014	-80.0398
68.8	-77.0485	-68.4273	-77.1326
68.9	-73.6311	-66.3247	-74.0656
69	-73.3171	-68.4561	-74.29
69.1	-70.5083	-59.8408	-78.6125
69.2	-71.1386	-70.138	-73.0443
69.3	-74.8602	-70.5443	-76.1386
69.4	-74.2904	-61.0833	-77.4759
69.5	-73.0221	-65.1537	-75.4509
69.6	-77.1752	-71.4682	-85.0018
69.7	-67.735	-78.9922	-75.4804
69.8	-73.6904	-84.5031	-88.9194
69.9	-70.4881	-75.3038	-79.7444
70	-70.199	-71.977	-83.8655
70.1	-76.099	-75.6674	-79.8556
70.2	-70.7663	-71.3171	-65.1299
70.3	-70.1488	-80.5224	-79.5656
70.4	-72.9616	-61.3462	-81.4224
70.5	-79.5281	-72.5316	-76.4805
70.6	-80.3238	-64.9835	-77.0911
70.7	-75.0246	-66.6891	-89.3294
70.8	-73.5141	-57.7936	-75.3184
70.9	-80.5195	-63.742	-88.0852
71	-75.8792	-62.5692	-75.7527
71.1	-73.6393	-66.8121	-74.782
71.2	-72.8271	-72.4492	-75.3542
71.3	-74.1044	-63.8536	-76.4345
71.4	-74.4196	-66.0906	-69.7378
71.5	-78.2257	-69.4168	-81.3148
71.6	-69.967	-77.7861	-81.4279
71.7	-71.7036	-80.6014	-72.0125
71.8	-66.1568	-74.1818	-74.3292
71.9	-79.0896	-67.5374	-70.173
72	-72.5366	-78.5914	-73.9918
72.1	-70.4767	-78.9449	-69.2379
72.2	-73.8609	-65.2149	-72.6943
72.3	-73.4993	-71.317	-76.9651
72.4	-76.4835	-59.1789	-72.3132
72.5	-73.3853	-61.4999	-72.3327
72.6	-77.7916	-66.7756	-81.1468
72.7	-76.1608	-79.2403	-82.1039
72.8	-69.6951	-75.8868	-80.6814
72.9	-74.4395	-74.7713	-75.8773
73	-76.6272	-71.0137	-77.5199
73.1	-79.3414	-72.8465	-72.4398
73.2	-70.5978	-73.7477	-70.9965
73.3	-80.5977	-80.2762	-74.4571
73.4	-75.0613	-76.799	-71.222
73.5	-81.4223	-72.0238	-72.4362
73.6	-74.6881	-70.581	-73.0485
73.7	-77.6077	-69.6112	-81.2875
73.8	-65.5461	-72.7749	-74.5581
73.9	-76.522	-70.321	-79.8853
74	-75.4623	-67.2024	-77.2742
74.1	-84.3055	-72.7308	-73.0106
74.2	-75.3673	-76.7141	-80.1366
74.3	-75.7423	-69.2759	-72.2635
74.4	-72.4919	-63.7387	-77.8005
74.5	-74.5991	-66.3983	-75.7183
74.6	-79.2337	-70.4772	-80.9403
74.7	-78.3274	-68.339	-72.5741
74.8	-73.5367	-69.2661	-83.95
74.9	-78.8692	-65.2195	-87.1362
75	-80.7124	-78.8148	-77.2433
75.1	-76.7535	-77.1328	-78.8825
75.2	-69.1847	-76.8812	-66.8869
75.3	-73.2738	-76.6416	-85.5359
75.4	-73.6183	-72.4273	-79.3328
75.5	-72.8368	-74.0202	-77.5707
75.6	-70.3144	-75.675	-80.9484
75.7	-73.4339	-71.511	-78.315
75.8	-82.2865	-67.5869	-77.924
75.9	-71.379	-75.8326	-68.4183
76	-75.9602	-81.1608	-76.3069
76.1	-74.5614	-74.4079	-74.1599
76.2	-83.3341	-78.1624	-81.6191
76.3	-84.8426	-80.6851	-71.3517
76.4	-77.5684	-75.7298	-82.1654
76.5	-73.7591	-67.8696	-72.4097
76.6	-75.6473	-72.4994	-79.1095
76.7	-77.3442	-68.7448	-75.3739
76.8	-83.8579	-63.6469	-79.9297
76.9	-72.4115	-55.2833	-72.4872
77	-74.21	-66.8699	-76.6943
77.1	-74.8738	-66.7158	-74.1947
77.2	-71.7911	-78.458	-78.8305
77.3	-62.0219	-66.7244	-74.663
77.4	-82.6335	-70.8134	-89.0962
77.5	-72.7565	-58.025	-80.1081
77.6	-70.5322	-57.1577	-77.5507
77.7	-74.8109	-61.4476	-77.4716
77.8	-66.501	-66.4438	-84.1639
77.9	-68.8621	-66.2324	-76.266
78	-75.9019	-59.8647	-74.2999
78.1	-74.9952	-69.6838	-73.0347
78.2	-74.5615	-63.613	-74.9822
78.3	-75.912	-59.5092	-83.1354
78.4	-73.3036	-71.2343	-81.8735
78.5	-78.3323	-54.929	-69.5721
78.6	-77.0953	-77.3361	-79.6592
78.7	-67.8523	-66.7227	-74.1131
78.8	-69.1137	-69.2238	-79.7761
78.9	-78.1161	-76.2486	-79.263
79	-71.319	-64.761	-82.0365
79.1	-71.6444	-66.7882	-87.5291
79.2	-69.7012	-50.9139	-86.0473
79.3	-78.0053	-61.7406	-77.0275
79.4	-69.1948	-52.8195	-84.0442
79.5	-79.6034	-56.8207	-82.6392
79.6	-79.6409	-59.8492	-80.3266
79.7	-68.6486	-50.4141	-79.23
79.8	-66.3004	-60.7398	-79.2797
79.9	-70.2689	-54.2767	-86.5444
80	-72.5783	-52.7786	-85.584
80.1	-68.9736	-51.1277	-81.6001
80.2	-74.1657	-52.4446	-79.9089
80.3	-70.9522	-57.7838	-79.7368
80.4	-73.223	-44.6885	-81.5625
80.5	-73.684	-51.3684	-82.4668
80.6	-74.6802	-47.1028	-73.9443
80.7	-69.7797	-51.0792	-78.6629
80.8	-78.0486	-47.2933	-73.0174
80.9	-75.2977	-54.3315	-83.1673
81	-67.6334	-58.582	-85.0061
81.1	-78.0376	-50.5958	-68.4504
81.2	-70.2167	-69.7636	-78.4403
81.3	-68.2279	-60.1107	-83.0599
81.4	-67.6749	-63.5299	-79.443
81.5	-64.7271	-54.1178	-77.6316
81.6	-68.9818	-56.1506	-79.7357
81.7	-72.7804	-54.544	-75.9751
81.8	-72.0075	-51.0902	-83.1603
81.9	-68.416	-68.507	-71.1219
82	-61.5638	-64.5102	-74.3209
82.1	-60.5777	-64.1075	-80.319
82.2	-68.3313	-59.9659	-81.3367
82.3	-60.2091	-68.5388	-82.1402
82.4	-68.1454	-56.2029	-83.2142
82.5	-80.0989	-59.0267	-80.9662
82.6	-77.2772	-63.4645	-79.6034
82.7	-76.4552	-65.594	-83.5527
82.8	-71.2051	-61.2575	-84.4857
82.9	-77.4076	-67.2785	-84.0476
83	-79.5937	-57.6087	-84.943
83.1	-69.867	-61.8331	-77.3554
83.2	-81.03	-57.4609	-83.8197
83.3	-85.7687	-57.4529	-81.0367
83.4	-77.6588	-63.6907	-79.419
83.5	-69.7879	-60.4758	-76.4197
83.6	-74.0651	-61.5887	-78.1297
83.7	-73.3748	-58.2621	-83.148
83.8	-72.9886	-64.4137	-79.5349
83.9	-77.0568	-65.3213	-80.0685
84	-81.0682	-53.7909	-87.6119
84.1	-73.6687	-53.0231	-79.0691
84.2	-78.215	-69.585	-79.9314
84.3	-81.7385	-58.8234	-76.3963
84.4	-76.9383	-50.8646	-77.3061
84.5	-71.9546	-54.079	-77.0414
84.6	-72.9203	-51.1853	-90.7028
84.7	-76.6134	-63.9553	-83.1857
84.8	-65.9101	-54.5842	-85.43
84.9	-68.9593	-45.5928	-87.9905
85	-78.0022	-50.0783	-87.807
85.1	-70.7993	-57.7002	-87.6719
85.2	-73.5289	-59.7586	-88.196
85.3	-72.92	-65.4632	-85.7992
85.4	-72.4408	-62.6033	-80.4018
85.5	-67.9077	-66.1252	-86.1091
85.6	-70.0506	-57.0223	-78.714
85.7	-68.7809	-61.2109	-74.1192
85.8	-76.281	-58.9513	-75.5689
85.9	-80.2553	-60.6372	-76.7025
86	-67.1242	-61.4296	-77.956
86.1	-67.8999	-70.1975	-81.8175
86.2	-73.9553	-63.2163	-83.2565
86.3	-74.8113	-56.9777	-88.9476
86.4	-75.8749	-53.9428	-78.4685
86.5	-72.6978	-60.9843	-85.9539
86.6	-74.7336	-56.992	-79.3906
86.7	-73.036	-57.0592	-79.1572
86.8	-76.6039	-55.3235	-82.6671
86.9	-78.3008	-58.6817	-77.2028
87	-67.7606	-60.0987	-70.9698
87.1	-74.1586	-64.1842	-87.0543
87.2	-62.7304	-56.309	-79.9596
87.3	-63.9982	-57.4714	-79.8089
87.4	-74.8502	-54.8952	-73.4782
87.5	-69.5461	-46.2258	-74.3644
87.6	-70.5511	-48.3843	-77.7726
87.7	-66.2909	-55.1419	-83.8722
87.8	-67.3871	-54.0117	-72.4474
87.9	-69.6229	-52.5933	-85.3571
88	-67.7535	-50.4729	-81.8181
88.1	-63.9347	-59.4726	-85.3099
88.2	-69.4238	-57.8224	-80.444
88.3	-68.8122	-56.2649	-86.7755
88.4	-55.6104	-52.3866	-83.8302
88.5	-65.6391	-51.2884	-81.0614
88.6	-66.4785	-64.2798	-85.1633
88.7	-63.5427	-42.5621	-77.8348
88.8	-64.3287	-47.3211	-78.456
88.9	-61.9688	-56.9618	-89.446
89	-65.8227	-56.8442	-87.6477
89.1	-65.6552	-59.4645	-81.0993
89.2	-68.3562	-56.72	-72.2975
89.3	-61.0371	-55.7759	-82.9831
89.4	-63.6432	-57.0511	-84.6913
89.5	-60.7784	-63.1665	-83.2844
89.6	-62.6354	-59.5374	-77.3214
89.7	-67.2868	-55.986	-78.7152
89.8	-70.9781	-52.9073	-84.5846
89.9	-61.2153	-39.2418	-86.7731
90	-68.6324	-53.5996	-84.9428
90.1	-66.4191	-51.8557	-85.0457
90.2	-61.7452	-52.9265	-83.0352
90.3	-54.9752	-46.2002	-85.3807
90.4	-62.6096	-52.6753	-82.0641
90.5	-63.7088	-47.6417	-79.8247
90.6	-69.035	-50.3597	-83.1304
90.7	-71.0466	-62.7709	-80.6152
90.8	-67.9002	-47.8759	-84.8392
90.9	-64.335	-53.2621	-80.1124
91	-68.1342	-54.9213	-83.0807
91.1	-65.6038	-49.0798	-79.2466
91.2	-63.4403	-49.5431	-83.884
91.3	-72.9432	-51.6122	-81.7855
91.4	-72.2162	-49.0946	-83.0638
91.5	-71.5158	-53.3776	-76.9023
91.6	-71.2682	-51.4568	-81.7256
91.7	-66.1161	-49.3152	-83.3278
91.8	-71.7189	-54.4316	-78.7703
91.9	-67.6249	-55.7439	-89.2489
92	-78.5181	-54.9715	-76.8693
92.1	-59.2581	-60.2231	-79.066
92.2	-64.3452	-54.7663	-81.7765
92.3	-81.4246	-47.0517	-87.9013
92.4	-75.5403	-54.4427	-76.4775
92.5	-66.312	-55.0946	-84.1858
92.6	-63.578	-56.2142	-78.125
92.7	-68.6753	-52.8399	-82.8082
92.8	-71.0004	-43.6043	-80.0482
92.9	-68.8766	-54.1967	-78.2357
93	-61.9433	-48.6708	-86.5234
93.1	-66.1008	-49.5618	-82.838
93.2	-62.0421	-53.0157	-80.8947
93.3	-65.8977	-51.6134	-87.8773
93.4	-58.4742	-46.9479	-85.0583
93.5	-68.0085	-46.3165	-86.8346
93.6	-62.6853	-50.7571	-79.0795
93.7	-64.198	-42.0947	-74.3703
93.8	-67.4522	-45.3367	-84.1031
93.9	-65.4691	-47.9717	-84.2212
94	-65.4997	-50.5836	-85.3408
94.1	-70.3707	-44.6712	-81.0951
94.2	-65.3539	-51.3655	-85.3869
94.3	-78.5746	-51.6632	-83.8665
94.4	-65.0544	-54.2851	-82.6169
94.5	-72.0839	-41.32	-81.7287
94.6	-77.1003	-52.8664	-83.5293
94.7	-77.6625	-42.0235	-83.1063
94.8	-74.3636	-47.2424	-74.6555
94.9	-66.3638	-50.1847	-80.9064
95	-71.6684	-47.7229	-84.0549
95.1	-74.5231	-51.0542	-75.0347
95.2	-68.8153	-48.4457	-88.5792
95.3	-69.7121	-55.0125	-80.3261
95.4	-66.9794	-55.0353	-78.4556
95.5	-64.5583	-55.4863	-79.7748
95.6	-72.4058	-54.0912	-85.9163
95.7	-70.6739	-48.2069	-74.0705
95.8	-71.1756	-50.9236	-76.185
95.9	-68.9186	-50.8529	-78.1325
96	-68.911	-53.8333	-75.6758
96.1	-68.9861	-51.0263	-76.3811
96.2	-78.0669	-53.0387	-85.2638
96.3	-65.7274	-46.9368	-75.1492
96.4	-71.1333	-44.3957	-82.4988
96.5	-63.9385	-51.644	-81.4135
96.6	-73.2987	-48.7637	-76.5046
96.7	-72.3214	-46.257	-85.1744
96.8	-66.1913	-54.6468	-78.3409
96.9	-66.8327	-54.6715	-75.6994
97	-77.36	-45.7748	-70.3889
97.1	-71.5936	-39.7429	-72.8925
97.2	-62.9953	-62.9409	-84.0242
97.3	-67.8923	-45.2651	-82.4342
97.4	-70.5374	-41.9535	-82.8668
97.5	-66.8823	-51.7886	-78.827
97.6	-69.3742	-50.913	-79.0989
97.7	-68.9712	-51.3803	-77.8595
97.8	-66.4955	-48.805	-79.8746
97.9	-64.4043	-42.6255	-93.795
98	-68.3626	-49.8767	-83.2911
98.1	-70.4289	-47.7157	-81.2737
98.2	-70.1646	-48.867	-79.613
98.3	-67.4562	-52.9664	-82.6658
98.4	-70.4092	-55.1202	-82.8427
98.5	-70.5709	-64.4132	-69.773
98.6	-71.8388	-48.7341	-80.3353
98.7	-74.7486	-49.7217	-73.8107
98.8	-77.3878	-53.4366	-88.7015
98.9	-62.0775	-56.7921	-72.306
99	-76.9402	-47.9576	-79.9024
99.1	-74.1995	-47.8204	-79.7679
99.2	-61.8478	-42.7585	-85.8682
99.3	-71.7473	-51.8097	-76.2141
99.4	-69.0725	-47.7919	-79.4945
99.5	-69.056	-50.2637	-80.404
99.6	-72.9856	-41.1378	-80.4609
99.7	-63.9422	-46.7829	-83.191
99.8	-71.0419	-51.9237	-84.5046
99.9	-58.6897	-46.5549	-81.0507
100	-63.7854	-54.5356	-80.5854
100.1	-70.2792	-50.6113	-79.7854
100.2	-69.1912	-47.6515	-81.4729
100.3	-68.161	-51.0946	-85.888
100.4	-67.3789	-50.6621	-86.8132
100.5	-68.5436	-53.3861	-82.8572
100.6	-69.9132	-55.3688	-85.9465
100.7	-74.1519	-44.6786	-77.34
100.8	-73.1641	-57.5851	-77.9118
100.9	-70.3124	-52.4386	-82.2515
101	-67.5335	-51.7701	-72.0746
101.1	-67.9337	-54.7514	-82.4988
101.2	-73.9825	-54.4767	-84.9044
101.3	-74.4766	-48.3252	-83.3167
101.4	-78.9683	-54.3196	-78.2798
101.5	-72.4236	-41.9709	-77.8611
101.6	-67.511	-53.6138	-77.9298
101.7	-71.9793	-52.01	-84.995
101.8	-79.2686	-63.7485	-83.5041
101.9	-65.7309	-53.9551	-82.8409
102	-65.9823	-53.9252	-84.7067
102.1	-65.4833	-59.944	-74.4691
102.2	-73.8395	-57.9431	-73.4687
102.3	-68.9734	-48.6723	-81.2909
102.4	-68.0387	-55.382	-81.2117
102.5	-72.0886	-55.5286	-79.383

## Sheet: Fig6b
With Gi	Without Gi
9.66604	11.0655
10.0988	10.6174
10.2627	10.6281
9.89521	11.4004
10.9054	10.8731
9.99487	11.0878
9.5581	10.8217
10.2549	11.2551
10.0477	10.996
10.123	11.0499
9.93814	11.3138
10.1612	11.2509
9.79701	9.79562
10.0976	10.5685
10.1424	10.8159
10.0274	10.7115
9.58665	10.695
10.2292	11.0613
10.0335	11.0356
9.60067	11.6475
9.77297	10.4482
10.1991	11.1228
9.62098	11.4977
10.1076	10.7682
10.551	11.3247
9.87781	11.3443
9.61399	11.0959
10.449	11.3717
10.7472	11.4944
10.1038	11.4467
10.1003	11.0686
9.92472	10.925
10.824	11.1296
10.0694	10.638
10.7008	10.4141
10.0338	9.98886
10.3983	10.7717
10.0129	10.7923
10.0237	11.1894
9.5103	11.6616
9.65054	10.2807
10.2178	10.6898
9.78873	10.7521
9.29664	10.9843
10.0304	11.6656
9.80303	10.8834
10.2111	10.8959
9.52908	11.4098
9.85278	10.6852
9.77026	11.3477
10.2426	11.2797
9.87335	10.4305
10.3755	10.5667
9.73655	11.297
10.0077	10.3926
9.38456	10.5598
9.57121	10.8728
9.29986	10.7505
10.1429	10.6078
9.90442	11.3934
10.4459	10.4453
9.95384	10.5691
9.68396	11.0365
9.85011	10.8653
10.3732	10.2826
10.3745	9.94352
10.4914	10.6033
9.82389	10.3008
10.0114	10.5958
9.84214	10.728
10.071	9.86694
9.89443	9.6827
9.85834	10.6811
9.98366	10.7768
10.2354	10.7638
10.1518	10.9272
10.8017	10.3932
10.5047	10.8006
9.9642	11.3004
10.3806	10.4474
9.69877	10.9728
9.6997	10.4687
10.4601	10.391
10.0165	11.4443
11.2341	10.9207
10.3639	11.1236
10.18	11.5832
10.2396	11.1347
10.2653	10.8507
10.4043	10.8564
10.2036	11.5268
10.7702	11.3321
10.0034	11.1519
10.2744	11.2614
10.0507	10.8523
9.74422	11.121
10.892	10.7454
10.0338	11.2544
10.0877	10.491
9.74945	10.0618
10.6919	10.4062
10.1312	10.5361
9.92526	10.1172
9.61339	10.1355
9.41222	10.0278
10.8056	10.4039
9.96936	10.6091
10.7162	11.2686
10.279	10.6997
10.5777	11.5341
10.714	11.2906
10.4852	11.2258
10.0908	11.2064
10.376	11.5195
10.5209	11.3453
9.5065	10.725
10.1173	10.4796
9.82425	10.966
10.417	11.4308
10.0603	11.1024
10.0277	11.4635
10.0913	10.5079
9.9759	10.2907
9.99979	11.2762
10.1694	11.1744
10.2877	10.9115
10.1664	10.7632
9.66458	10.7975
10.0838	10.3332
9.80163	11.056
10.5411	10.7594
9.62998	10.4029
10.0781	10.1226
9.5631	10.6317
10.2207	10.1234
10.2549	10.5949
9.7473	10.4995
10.5424	11.0338
9.86475	10.8338
9.67342	11.3529
10.1974	11.0236
10.0953	10.9216
10.1539	11.1851
10.2588	11.0332
9.94077	11.4779
9.38315	10.5195
10.6352	11.0572
9.84375	10.6834
10.0039	11.2743
9.37916	10.9569
9.50087	10.4381
9.6612	11.0229
10.3894	10.7039
10.2903	10.2031
9.63258	10.8083
9.73483	10.5635
10.4396	10.4999
10.5646	10.9229
10.1863	10.9756
10.052	11.0091
9.59337	11.5573
10.3169	10.7191
10.5718	11.5786
10.2556	10.9845
9.93278	10.2173
10.4673	10.7834
9.5629	10.8456
9.72941	10.5194
10.1145	10.5692
11.0636	10.4483
9.73785	10.7435
10.3526	10.5394
9.84738	11.2927
10.4834	10.2584
9.51236	10.2485
9.73616	10.8315
10.235	11.1391
9.26502	10.4289
10.4365	10.0582
10.3017	10.9432
9.92633	10.6012
9.61911	10.4233
9.74269	10.4205
9.66451	10.575
10.084	10.5727
10.1548	10.5221
10.1013	10.8551
10.1797	11.062
10.2788	10.5144
9.38101	11.2945
9.75341	11.2806
9.58513	10.9905
9.67729	10.6956
9.54951	10.412
9.89972	10.3898
10.215	10.4514
10.454	10.5409
10.5708	10.1978
10.769	9.92161
10.7018	11.2802
10.8357	10.381
10.4534	10.8329
11.1773	10.6388
9.74239	10.8179
10.171	10.9853
10.5627	10.5707
9.80864	9.77209
10.1596	10.3866
9.82975	9.88418
10.1585	10.4639
9.55272	10.4426
10.5205	10.1071
9.74549	10.8072
10.3646	10.4476
9.82567	10.6133
10.2119	10.6648
10.0586	10.4855
10.1347	10.9195
10.2022	10.1687
9.41686	10.3555
10.5712	9.98413
10.2809	10.5906
9.92671	10.6458
9.87467	10.0444
9.67833	10.4458
9.8429	11.2679
9.56721	9.91481
10.202	10.4504
10.3934	9.905
10.2595	10.6223
10.3675	10.1102
10.4101	10.6372
9.986	10.6542
10.2852	10.6808
10.0568	10.7556
9.67626	11.1394
10.1748	10.4623
9.64412	10.841
9.7725	10.6593
9.53385	10.7322
10.5322	10.1854
10.2587	10.7091
9.53914	11.3638
10.8222	10.6092
10.3441	10.661
10.1619	11.1603
10.8659	11.0385
10.548	10.5557
10.3761	10.7136
11.2403	10.6319
10.7189	10.6112
11.3314	10.0746
11.0901	10.7149
10.5414	10.5872
11.2412	10.9523
10.8589	11.1587
10.9691	11.1176
10.696	10.627
11.135	11.6591
10.9659	11.0337
10.9119	10.1018
10.8066	11.2408
10.9119	10.9938
10.1203	11.0549
10.2711	10.1354
11.2339	11.1641
10.5378	11.1983
11.1673	9.94465
10.9745	10.3615
10.6698	10.6072
10.4614	10.5156
10.8746	11.21
10.1245	11.2524
10.0643	11.3791
11.0498	11.136
10.6093	10.3778
10.7518	10.9458
10.583	11.1123
11.0005	10.8745
10.7429	11.3766
9.88426	11.1798
10.0013	10.4763
9.90238	10.7407
10.6413	10.5701
10.8847	10.1146
10.234	10.5484
9.6823	10.8349
11.0457	10.0806
10.2376	10.3717
10.6748	10.5102
11.1149	10.4414
10.9127	11.0683
11.2601	10.5652
10.7764	10.7661
10.6968	10.1875
10.7002	10.6407
10.8239	10.1848
10.3894	11.1222
10.8386	10.6586
10.3828	10.9548
10.213	10.7183
10.464	10.4349
9.97699	10.7547
11.0424	10.8551
10.7048	10.5199
9.99432	11.027
11.1919	10.4798
10.8266	10.4367
10.618	11.3915
10.9122	10.8427
10.8879	11.2678
10.1706	11.1702
10.4434	11.1596
10.0986	10.5705
10.7331	11.2254
9.98611	11.7006
9.50343	11.1052
10.828	11.1588
11.3215	11.4007
11.175	11.0044
10.2692	11.2281
10.8982	10.6563
10.4395	11.1464
10.3785	10.8363
11.0586	11.3668
10.9911	11.099
10.3073	10.9186
10.4717	10.2917
11.3562	10.6768
10.2268	11.2378
10.4146	10.9108
10.7505	10.5453
10.4616	11.136
10.5681	10.6243
10.7174	10.4059
10.3298	10.4405
10.7135	11.5073
10.7089	10.4135
10.9231	11.1354
9.80594	11.0821
10.5848	10.6879
10.5708	10.8163
10.8174	10.5892
10.5298	11.1237
10.3159	11.1222
10.7756	10.846
10.3851	10.8035
10.6769	11.1275
10.4007	10.9496
10.9091	11.6593
10.4006	10.6334
10.0881	10.4094
10.3787	11.2634
9.83962	11.2498
10.2273	11.3438
10.2596	11.015
10.407	10.6602
10.4292	11.1697
10.6535	10.7358
10.3495	10.8825
10.0196	10.5785
10.0643	11.0847
9.89285	11.1843
10.4785	11.1936
10.2463	11.6353
10.7371	10.905
11.0977	11.1306
10.5153	10.9511
9.8309	11.1339
10.218	11.1749
9.73456	11.2166
11.1154	10.5224
10.0678	10.3719
10.2197	11.2327
10.2324	10.829
10.1801	11.0856
10.1041	11.0859
10.279	10.8852
9.78313	10.2547
9.96454	10.4326
9.96674	10.6427
9.80962	10.5039
9.71794	10.4351
9.99811	10.4193
9.86683	10.0664
10.8397	10.8875
10.6555	10.6563
10.8427	9.87262
9.76715	10.3196
10.3242	10.4005
10.0622	10.3216
10.6515	9.98679
10.936	9.78311
10.1204	10.669
10.2093	9.81999
10.1231	9.47928
10.237	10.2191
10.7773	10.4
9.76301	10.0499
10.2996	10.8914
9.68478	10.0096
10.1576	9.76386
9.27703	10.0502
10.4884	10.2422
10.8873	10.5812
10.5205	9.92742
10.7496	9.84085
11.0106	10.2736
10.2563	10.6612
10.2763	9.71884
10.3732	10.4426
10.5979	9.58494
10.9597	10.4403
10.616	10.3393
10.2908	10.5484
10.7149	10.0011
10.4356	9.65563
10.6725	10.0957
10.5062	10.0372
10.7766	9.7759
10.2837	10.2208
10.442	10.0348
9.62245	9.37263
10.3609	9.83995
10.625	9.85862
9.84385	9.70787
10.9658	10.0203
10.7072	9.83853
10.754	10.4049
10.6325	9.80665
11.1174	9.65313
10.3275	10.4592
10.6564	10.357
10.061	10.7003
10.3891	10.4278
11.1131	10.3176
10.7672	10.4014
10.5053	9.80946
10.2887	10.1065
10.7725	10.3283
10.2357	10.0822
9.94588	10.6691
10.5626	10.8566
10.2749	10.5465
10.5381	11.403
9.94942	10.2973
9.52399	10.2948
9.85769	10.7247
10.0519	10.4643
9.63412	10.6163
9.79902	10.9071
10.08	11.4175
9.61083	9.87476
9.98519	10.3558
10.4457	10.2542
10.0558	10.6816
10.0251	10.4789
9.93537	10.2124
9.81192	10.7578
10.4381	10.1826
10.2684	10.39
10.2917	10.7424
9.91145	10.3545
9.28815	10.2759
9.43934	10.7882
9.8385	10.5246
10.4866	10.0978
10.6472	10.7861
10.22	10.0765
9.92124	9.98732
9.72474	10.2513
10.0225	10.3128
9.94056	10.3459
9.78354	9.77726
10.0291	10.366
9.52109	10.8375
10.094	10.5376
10.5994	10.6674
10.0438	10.065
8.98117	10.0716
10.4259	10.2999
9.48678	10.1754
9.94664	10.136
9.3906	10.0951
9.49895	10.5704
10.2198	10.6505
9.98474	11.0122
10.6886	11.3015
9.97082	10.6377
10.2188	10.6772
10.4868	11.4198
10.5743	11.5657
10.1311	10.5923
11.2998	11.1753
11.386	10.5985
10.0037	10.4548
9.87544	10.9231
10.4378	10.8109
10.5393	10.1044
9.21469	10.054
10.1773	10.803
10.3503	11.4136
9.62644	11.0131
10.6799	11.0879
11.1478	10.9574
9.84511	11.2999
11.0031	11.763
10.8236	10.9925
10.8013	11.4503
10.3978	10.6135
10.8649	10.8136
11.2082	11.2651
10.9131	11.2897
10.3957	11.4359
10.8715	11.4733
9.9672	11.7995
11.6922	11.3506
11.736	12.3261
10.9263	11.0082
10.6752	11.4602
11.1736	10.6116
10.2681	11.6593
9.93465	11.5002
10.4074	11.3234
10.3713	10.8426
10.8403	11.6007
9.70617	11.5032
10.6185	10.9112
10.7396	12.0763
10.5959	11.569
10.884	11.7809
10.2631	11.2514
9.8875	11.6506
10.8582	11.8459
10.6176	11.2408
10.2229	11.0241
10.3321	11.1813
10.2617	12.4903
9.88275	11.2841
10.2621	12.2175
10.6026	11.4762
9.79867	11.1555
9.00879	11.3326
9.64176	11.3915
9.24394	10.9919
9.66388	12.215
9.70162	11.9324
10.0696	11.9033
10.6652	12.0912
10.7759	11.8899
10.5467	11.9424
10.934	11.7472
9.85335	12.1504
9.67149	11.2933
9.97768	12.0727
9.98101	11.8988
10.1181	11.3075
10.1099	11.4864
10.6241	10.8572
9.47155	11.3281
9.53374	11.63
9.71122	11.6505
10.4794	11.3691
10.5779	12.0804
10.5323	11.7373
10.5736	11.9998
9.97984	11.6283
10.5773	11.7297
10.0811	11.7283
9.50574	12.2602
10.2485	11.9977
9.77664	11.1139
10.3162	11.591
10.6098	11.3624
10.2341	11.4882
10.0248	11.9124
10.0557	11.6689
10.6969	11.9505
10.2117	12.1777
10.0802	12.0411
9.35503	11.6538
9.82931	11.6096
9.95174	11.0159
9.70534	12.4108
9.54994	11.3807
9.50444	11.8308
10.7801	11.3837
10.3869	11.5073
10.0245	11.2364
10.544	10.6317
10.2472	11.4964
10.2856	11.5579
9.83312	11.1901
10.3979	10.797
9.50282	11.0041
9.6821	10.231
10.8927	10.3148
10.0618	10.9372
10.8091	10.4752
10.4072	10.8949
10.4467	10.6519
9.92094	11.3071
10.7938	11.6538
9.66442	11.3316
9.46298	10.987
10.5366	9.83665
10.5782	10.7455
10.7149	10.5901
10.6961	10.6714
10.2116	10.7232
10.1523	10.9621
10.4187	10.2754
10.1823	10.6236
10.2009	10.3459
10.3273	11.2823
9.90207	12.427
10.4844	12.3865
10.2501	11.657
10.3445	11.6856
9.82098	11.4764
10.3072	11.8791
10.4493	11.4469
10.0143	11.5767
10.278	11.2789
10.8529	11.4961
10.9847	12.2679
9.51339	12.0078
10.3775	11.8079
10.3796	11.4755
9.51557	11.4832
10.2924	11.6965
10.8211	11.2933
10.5162	12.0276
10.1175	12.2073
10.376	11.1868
10.056	11.7198
10.8969	11.7656
10.3156	11.6748
10.1553	11.9962
10.8101	11.5235
10.0581	11.8709
10.4578	11.2955
9.74587	11.3653
10.6998	11.6958
10.5469	11.5824
10.8508	12.5777
10.6253	12.1736
10.2753	11.7189
10.151	12.4038
9.71314	11.7252
9.84273	11.7703
10.3384	11.7696
10.4936	11.5727
10.1207	11.1645
10.4676	11.2859
10.3818	10.1067
9.82068	10.3884
10.391	10.4501
10.7285	9.63628
10.2108	10.5157
9.49539	10.2725
9.73401	9.9123
10.2621	10.1852
9.71816	10.1748
10.2467	9.81704
9.87972	10.0827
9.40398	9.91538
9.82921	9.85372
9.81678	10.2763
9.33377	10.5639
9.88566	9.79626
9.84108	10.1169
9.83126	10.2484
9.59722	10.2352
9.63167	10.6303
10.1088	9.68902
10.8824	10.2046
9.70618	10.7752
9.74472	10.5373
10.2496	10.9267
10.2917	10.3328
9.78939	10.3024
9.81337	10.4436
10.1833	9.74975
9.65881	10.1778
9.74685	10.5462
9.54796	11.4899
10.324	11.1942
9.90633	10.835
10.5276	10.9722
9.9948	10.245
10.5063	10.6788
10.4496	9.95247
10.0271	9.50751
10.6555	9.86672
10.3209	10.8713
10.6336	9.92788
9.26357	11.0776
9.95292	10.5188
9.61565	10.3788
10.1307	10.4291
10.2977	10.8701
10.6118	9.9437
9.91696	10.0845
10.4436	9.90616
10.036	10.4425
10.1385	10.6329
10.3188	10.9353
10.4564	10.9749
9.85254	10.7037
10.1161	10.8258
10.3471	10.6564
9.86178	10.6539
10.5509	10.5529
9.86372	10.4263
10.3017	10.1976
9.98773	9.69255
9.97912	10.072
10.679	10.65
10.5818	10.5066
9.7171	10.3315
9.2359	10.1785
10.0284	10.5014
10.3793	10.1908
10.1657	10.4374
9.86313	10.3647
10.4593	10.5863
10.1358	10.7386
9.34938	10.6098
10.2563	10.7417
10.5059	10.9636
10.3669	11.4452
9.27577	10.8222
9.90862	11.5413
10.1256	11.1062
10.1	11.6451
9.86062	10.6442
9.65302	10.7423
10.7175	10.9793
9.67171	11.0702
10.6756	11.5271
10.4004	10.8095
9.80802	11.7794
9.85422	10.9905
10.162	10.084
9.88089	9.99896
10.2654	11.1673
10.4363	10.5218
9.71731	11.2096
9.85067	10.4391
10.7061	10.7338
9.48114	10.0361
10.0244	10.0641
9.76719	10.6049
10.1596	10.1526
10.5434	10.6148
10.2953	10.3467
10.2414	10.0601
9.99229	9.99833
10.1392	10.553
10.1089	10.7504
10.7202	9.74451
9.91914	9.64098
10.3718	9.89154
10.2042	10.5496
10.6203	9.87345
9.72971	10.2765
9.94649	10.5561
9.96886	9.93894
10.1184	10.5485
10.2314	10.5252
10.2042	9.62228
9.99865	10.0061
10.2509	11.1855
10.3674	10.0487
10.6179	10.3625
10.8303	10.0013
9.6429	10.1357
9.83034	11.0706
10.6232	10.3812
9.67594	10.4151
10.1138	10.6766
10.13	10.4595
10.4973	10.5993
10.1728	10.2411
9.34266	9.80967
10.0085	10.5967
9.97268	11.1924
9.79044	10.2056
9.5614	10.6356
9.58507	10.2749
10.4994	10.1441
10.5075	9.91615
10.5936	11.0087
9.68778	10.4359
10.7437	10.8821
10.3359	10.7093
10.3539	11.167
10.0035	11.191
10.0942	10.8349
10.3083	10.4095
10.3619	10.0169
10.3154	10.6615
9.97938	10.8442
9.86566	10.5944
9.92227	10.6389
10.885	10.8134
10.2599	10.5571
9.38981	10.6344
10.3459	10.7385
9.8656	10.1675
9.85775	10.6849
9.72467	11.5208
9.60237	10.6351
10.1054	11.0246
9.70279	10.6619
10.2768	10.2255
9.90348	9.8247
9.71068	10.0394
9.97394	10.7086
9.47703	9.92153
9.43688	11.4004
9.67553	10.3733
10.1845	10.1605
9.96815	10.3371
9.58089	10.3588
9.56958	9.98214
10.1746	10.4258
9.84536	10.272
9.58058	10.1039
10.8036	9.90219
10.2894	9.42091
9.77144	10.423
10.4016	9.94363
10.4542	9.99299
9.6328	10.6344
10.2463	10.4649
10.0111	11.2141
9.6602	10.1462
10.6095	9.77951
9.78587	10.1407
10.7057	9.8611
9.7795	9.94478
10.2311	10.3209
9.8027	10.6242
9.81996	10.7613
9.79333	10.5467
10.1815	10.7131
9.99938	10.5998
10.466	10.6965
9.92055	10.1787
10.2638	10.5116
9.63741	10.2644
9.81243	9.80304
10.2082	11.2628
10.3637	10.1927
10.165	10.6864
10.2624	10.7648
10.3192	10.9357
9.85988	10.4179
10.9937	10.4131
9.50995	10.145
9.63306	10.3687
9.95282	10.4862
10.3462	9.71383
9.70332	10.6992
9.68497	10.0426
10.1077	10.5702
9.9876	10.1165
10.5724	10.3969
10.5687	10.9598
9.63541	10.5718
10.0008	10.6024
9.89905	10.7032
10.4134	10.1405
9.67336	9.93294
9.87152	10.5149
10.4408	10.6633
9.76379	10.9235
10.1238	10.4719
9.83811	10.917
9.61495	11.012
10.0652	10.2606
10.0331	10.6883
9.40128	10.8103
9.25106	10.817
9.83878	11.3247
9.9363	11.1754
10.2725	11.2902
10.2512	11.0515
9.5397	10.3426
10.1991	10.5397
9.5139	11.1803
10.0145	10.8437
9.82081	10.9591
9.82978	11.2033
9.83842	10.8761
10.2548	10.6937
10.7305	9.79432
10.2546	9.88485
9.92155	11.3049
10.6051	11.2244
9.90842	10.9523
10.2921	10.6141
10.0781	11.3363
9.9968	10.9334
9.11436	11.0354
9.66137	10.9489
9.82912	10.9368
10.0382	11.1104
9.8262	10.3015
10.5118	11.7681
9.43604	12.2877
9.9119	11.3195
10.5139	9.87605
10.6326	10.6053
10.387	10.1959
9.95176	11.9943
10.4116	11.8841
10.5195	11.5679
10.335	11.3584
9.84635	11.6855
9.96736	11.8893
10.1204	11.8161
10.1775	11.7476
9.93559	11.8064
11.0929	12.6206
9.66172	12.0198
10.1756	12.4164
10.0973	11.5469
10.2122	10.9767
10.5564	11.8703
10.2872	12.2045
10.0053	12.2917
9.6992	11.749
9.80187	11.8539
10.0115	11.4613
9.70827	11.9025
9.91229	11.4122
10.5892	11.2798
10.0487	11.6102
10.3272	11.2089
10.6328	11.7783
9.9691	11.3568
10.5206	11.8539
11.4661	11.8321
10.1754	11.7876
10.0577	12.1742
10.7374	12.3604
10.0863	11.9667
10.5042	12.0765
10.3648	12.3963
10.3181	11.837
9.92913	11.9206
9.76557	11.5982
9.90347	11.9572
9.53194	11.2272
10.4947	12.0161
9.18041	11.9577
9.70062	12.0661
9.62783	11.5844
10.2076	11.8051
9.88264	11.5488
9.48856	11.0928
10.3988	10.7557
9.81026	10.8308
10	11.5095
10.8856	11.3277
10.0509	11.1126
11.2986	11.3217
10.9657	11.8587
9.6601	11.5073
9.81488	11.5468
10.4112	10.7666
10.7028	11.006
10.6093	10.2687
10.4846	10.6127
10.4608	11.1807
9.95986	11.6682
10.842	11.6744
9.49636	11.4893
9.96683	11.5089
10.2503	11.4559
9.95572	11.4851
10.7054	11.5921
10.6229	11.0646
10.6611	11.3238
11.1565	11.6643
10.2866	11.4716
10.8325	11.4028
10.3842	11.3379
9.52008	11.1364
10.6064	11.2197
10.2727	11.9279
10.039	10.7989
10.0659	10.8405
10.0775	10.6817
9.84152	10.4355
10.1351	10.7839
9.99511	10.7916
10.4875	10.5156
10.3511	10.378
9.71012	10.1346
9.46058	9.867
10.1549	10.5986
9.44891	10.8501
9.62918	10.0521
10.3564	10.623
9.98873	9.37337
11.0145	10.8643
10.8763	9.90688
10.5326	9.6946
10.0762	10.2622
10.8797	10.0637
10.7002	9.83785
10.9064	10.1759
10.3289	10.024
9.73107	9.93097
9.92282	9.20838
9.75064	9.82308
10.2706	10.8392
10.897	9.85876
9.99032	10.3808
10.4405	10.3393
9.81977	10.1381
9.80252	10.6738
10.7707	9.93182
9.9326	10.6724
9.50621	9.604
10.1703	9.52592
9.96756	10.2128
10.3355	9.48329
10.2905	9.25438
10.4659	9.92882
9.76267	10.4017
10.1313	9.34582
9.43556	9.86815
10.2433	9.99072
10.0321	10.3175
9.97218	11.02
9.94697	9.85021
10.4198	11.2557
9.82325	10.6428
9.82626	10.4831
10.4446	10.3128
9.69159	10.8325
11.4306	10.5041
10.4701	10.6741
10.3667	10.9134
10.0561	10.5555
9.85665	11.1876
10.5707	10.6217
10.6426	10.6462
10.045	11.1507
10.4231	10.4663
10.4246	10.8997
10.1709	10.6249
10.7679	9.98129
10.9517	10.4058
9.9821	11.0365
9.78853	11.4467
10.2644	10.2301
10.1053	9.79945
10.1622	10.5971
10.1506	11.1726
10.9975	10.6867
10.649	11.4334
10.0467	11.2385
10.0716	10.1632
10.4935	10.8121
9.99534	11.7213
9.27559	10.6747
9.58578	10.6859
10.16	11.0107
9.80602	10.1657
9.96738	10.1638
9.78956	10.2942
9.9808	9.99393
9.69082	10.3574
9.59975	10.7621
9.77833	10.6883
10.5997	10.0411
10.0192	10.7838
10.4113	9.54211
10.3626	10.3827
10.5806	10.3469
10.0595	10.4338
9.90858	11.0807
9.70886	11.0775
9.83624	10.5562
9.54755	12.1345
9.90114	11.3079
10.6401	11.3182
9.73376	11.0241
9.92967	11.4826
9.79676	10.719
9.78546	10.9421
9.96175	11.3393
10.0429	10.4037
10.5681	11.0056
10.7091	10.7618
10.381	10.7126
10.4306	10.6613
9.9963	10.196
9.7704	10.5363
9.89468	10.6464
10.2585	9.94115
10.0018	11.3248
10.1771	10.7517
10.5727	10.679
10.2922	10.7869
9.53339	10.8182
9.49313	11.0184
10.6611	11.2027
10.2565	10.6022
10.4278	10.2153
10.3878	11.0844
10.3914	10.7441
10.253	10.3676
10.5142	10.9
10.4503	10.0491
9.60489	11.1782
10.4937	10.4474
10.462	10.6339
9.76781	10.8239
9.52585	9.98949
9.89153	10.7822
10.4818	10.2473
9.74039	10.596
9.84365	10.3014
10.0853	9.94439
10.1632	9.99499
9.91879	10.7616
9.66094	10.0181
9.60665	10.4882
9.8346	10.1327
10.5101	10.5605
9.75799	10.4616
9.47759	10.0067
10.0977	10.5132
10.1294	10.5657
9.61738	10.0328
9.97085	10.6071
9.41669	10.366
9.92564	10.0489
9.73755	10.9959
9.88776	10.6714
9.85607	10.8981
10.0609	10.675
10.3574	11.0356
9.70228	10.3461
9.69082	10.1517
10.1865	10.8166
9.27024	10.6542
9.68659	10.6249
9.5929	10.8809
9.46142	10.6894
9.51645	10.0567
9.81077	11.0964
9.77455	10.5672
9.65069	10.636
9.99428	11.6164
10.0246	10.5789
9.5566	10.2459
9.6874	10.1527
9.96584	10.6134
9.23055	10.489
9.57113	9.99914
9.78087	10.8216
10.1954	10.6148
10.3496	11.6926
9.53772	12.016
9.8448	11.6277
9.27914	10.612
9.86286	11.1184
9.65132	10.6356
9.35246	10.7498
9.67696	10.8977
10.0039	10.7869
9.48018	10.2847
9.78682	10.7426
9.70326	10.9108
10.3185	10.8194
9.53136	10.9327
9.67437	11.1015
9.4801	10.9064
9.40615	10.9557
10.148	10.5416
9.60357	10.7125
9.5075	11.0394
9.72447	11.1707
9.43047	10.9537
9.34907	11.8542
9.33321	11.435
9.54469	11.6595
9.90129	11.3117
9.68177	11.1878
9.74584	11.6157
9.72473	11.0634
8.90068	11.0111
10.0762	10.4493
10.0004	10.866
9.33593	10.6605
9.49832	10.8418
9.76003	10.6861
10.0994	10.931
10.2132	11.2795
9.46442	11.0257
10.3913	11.3685
10.2197	10.4949
9.98328	10.8419
9.75792	10.4602
9.77593	10.7394
10.103	10.7587
9.74899	10.9953
9.97766	11.187
10.0264	11.6686
9.3727	10.5208
10.0954	10.3124
9.82494	10.4834
10.0834	10.4791
9.78446	10.4139
9.36079	10.3283
9.34328	10.5399
9.26126	10.3424
9.48305	10.9334
10.0332	11.0668
10.1974	10.9739
9.28661	10.8804
9.53359	10.7779
10.6038	10.2505
10.0261	11.0842
9.40237	10.9164
9.98747	10.5178
10.2464	10.017
10.5297	10.9226
10.309	10.3816
10.3592	10.2911
9.79142	9.91901
9.30117	10.1194
9.3255	10.5119
8.715	9.81317
9.47111	10.6489
9.7886	10.1353
9.99122	10.4357
9.83249	10.9862
10.1354	9.88214
9.58497	10.4251
10.3068	10.243
10.0707	10.4263
9.81334	10.4398
10.3989	10.2195
10.1229	10.4522
10.5943	9.96472
9.80127	10.2056
9.73405	9.92522
10.7907	10.3211
9.94883	10.794
10.4091	10.3889
10.0769	10.1587
10.1395	10.0629
11.5776	10.6318
10.9029	9.99315
9.87632	10.3799
9.69024	10.3641
9.78563	10.8837
9.97481	10.4713
10.0288	10.2889
10.2083	10.7668
10.0291	10.9508
9.83791	10.0464
9.96599	10.4913
9.99661	10.4261
9.91696	10.2381
9.81006	10.1776
9.50431	10.59
9.46111	9.96564
9.76358	10.3032
10.4445	10.6188
9.6835	10.3229
9.17242	10.4017
10.0549	10.5966
10.1055	10.1729
9.54637	10.3144
10.3391	9.7358
9.83149	10.7419
9.8929	10.2735
9.75515	10.4044
9.52592	10.1556
10.3286	10.2994
9.73523	10.0868
9.62533	10.1256
10.361	9.92914
10.0773	10.0433
9.62335	10.4723
9.94902	10.7013
9.68999	10.7638
10.0508	11.0672
9.80684	11.2028
10.1243	10.8495
9.82167	10.7009
10.1933	10.8732
9.68742	10.4292
10.6131	9.87924
10.1896	11.0648
10.3697	11.1857
10.0899	10.5091
10.2338	10.4861
9.48134	10.9415
10.2849	10.8886
10.101	10.8203
9.90962	10.6345
10.5935	11.0183
9.71478	10.8057
10.7283	10.7295
9.8942	10.7594
10.5847	10.1162
10.0655	11.2763
10.2384	10.993
9.97687	10.8037
9.79637	10.4997
10.1362	10.0585
9.87516	10.2881
9.70751	10.6674
9.87224	10.332
10.1566	10.6102
10.0581	9.98593
10.0935	10.3459
9.8908	10.126
10.5941	10.8513
10.2941	10.5378
9.26509	10.735
9.68172	11.0613
9.59167	10.7674
10.2597	10.7335
10.0777	11.1386
10.0439	11.2669
10.1199	11.8049
10.0718	10.7413
10.7147	11.5853
9.85498	10.3891
9.30411	11.2198
9.61749	11.2153
9.4644	10.9674
10.1513	10.9309
10.2909	11.0041
9.82079	10.8953
9.96346	10.8174
10.0686	10.4546
10.0615	11.1521
9.49052	11.2053
10.0989	10.6696
9.56346	10.5166
9.68852	9.9675
9.31922	10.4185
9.39932	10.89
9.44047	10.1714
9.93494	10.1356
9.65	10.0727
10.2112	10.8877
10.02	10.6499
10.38	9.90563
10.04	10.2393
10.1586	10.5195
9.51121	10.1902
10.3736	10.6896
10.1988	9.95923
10.2533	10.1005
10.2881	10.6022
9.49902	10.2111
9.49524	10.4234
9.76418	10.4552
10.3268	10.4954
10.0246	9.99056
10.0415	10.0948
9.67415	10.4772
9.20873	11.0178
9.80638	10.8363
10.2821	10.127
9.65137	10.4048
9.64491	10.5271
10.0253	10.6357
9.96896	9.94492
9.8895	10.5435
10.4132	10.4695
10.1322	10.0525
9.91182	10.0198
9.7341	10.0257
10.1875	10.2485
10.01	9.80204
10.1878	10.0064
9.78245	10.3667
10.5596	9.98852
10.1597	10.0902
9.86055	10.0303
9.73903	10.4618
9.60369	10.3688
10.2205	10.625
9.63116	10.5359
10.3906	10.1613
10.3421	10.5564
9.67825	10.7498
9.80994	10.3048
9.92827	10.356
9.80253	9.72977
9.75307	10.1697
9.68068	10.3639
10.1331	10.5942
9.74239	10.3956
9.45599	10.0653
10.0268	10.444
9.98802	10.1246
9.81891	10.0908
9.42176	10.5196
9.73951	10.377
9.45618	10.6287
10.8638	10.5597
10.2489	10.6888
10.0366	10.6044
10.5905	10.9152
10.0488	10.3512
9.57286	10.1068
10.4714	11.1896
10.988	10.2277
9.68989	10.5906
10.301	10.5711
10.0654	10.5047
10.107	9.72721
10.0481	10.787
10.7093	10.7044
9.83217	10.4643
10.4715	10.4243
9.45171	11.0208
10.3054	10.1063
11.0863	10.9752
9.75752	10.5571
10.1986	10.9059
10.5225	10.8377
10.4679	10.6891
9.31008	10.5671
9.85924	11.5247
9.58367	11.2035
10.3653	10.5204
9.90073	10.6935
9.6268	10.2998
10.2205	10.9578
10.3611	10.6117
10.126	9.9919
9.70746	10.1558
9.609	10.2612
10.2532	10.0898
10.4802	10.5855
10.0892	10.3717
9.87109	10.3759
10.4066	10.0578
11.2431	10.9264
9.97629	10.3318
9.67639	10.8097
10.0444	10.3963
10.5257	11.0454
10.5244	10.7152
10.8609	10.6475
9.43284	10.7166
10.456	10.2188
10.5522	10.6022
10.4222	10.372
10.9096	10.7947
10.6983	10.5498
10.359	10.75
10.502	10.7991
10.3519	10.2769
10.5775	10.4322
9.27727	10.8015
9.36271	10.3546
9.53229	10.9356
9.56433	10.756
9.82983	11.0411
9.20768	11.0416
9.47729	10.58
10.635	10.3228
9.51013	10.3257
9.46651	10.0076
10.0845	10.9626
10.153	10.9906
9.40084	10.438
10.0418	11.0985
9.70007	9.77246
9.83507	10.3484
9.47117	10.2805
9.9028	10.5124
9.90992	10.0992
10.1559	10.2366
10.0047	10.2786
9.46367	10.5854
9.78173	10.4434
9.86056	10.7242
10.4382	11.1436
9.77799	10.1978
10.3819	10.8148
9.75898	10.8011
9.63268	10.338
10.1193	10.4289
9.86487	10.5867
