# Supplementary material for: Structural basis of G protein–Coupled receptor CMKLR1 activation and signaling induced by a chemerin-derived agonist
Source: PLoS Biol. 2023 Dec 6;21(12):e3002188. doi: 10.1371/journal.pbio.3002188 (PMC10699647; doi:10.1371/journal.pbio.3002188)
Supplement: S5 Data — (XLSX) [file pbio.3002188.s012.xlsx]

## Sheet: explanation
blue marked values	excluded because of mistakes while preparation/pipetting/seeding
Mean	mean of measured triplicates
SEM	Standard error of the mean
N	amount of measurements
	in squares are the means from the measurements in the same line before

## Sheet: Fig.S4B
CMKLR1 wt + C9
	date: 18th Nov 2022
log c [M], C9	221118			221119			221124			221125			221201			221208			221209			221214			221215			221216			230112			230118			230119			230126			230127			230201			230202
-11	-6.1144	6.01875	5.95221		3.71555	5.64304	-0.466443	5.42343	4.59029	2.84301	1.76836	3.65363	-8.59591	5.31525	-0.898356		4.05784	6.57938	-2.20905	-2.65546		0.378937	-0.826866	0.845817	9.55147	-6.31868	-1.71787	-2.25479	4.18438		-15.4773	2.37466	-2.41196	-2.69238	1.75901		-7.26855	-0.818971	8.92093	-13.0057	19.5913	-2.11409	-8.23282	-8.59708	3.23909	-0.845508	7.24433	-2.91899	-1.7574
-10	-3.5002	3.28448	3.15859		4.02835	6.55342	-1.41842	7.38036	1.88308	-7.77547	6.37387	5.57052	-5.21059	9.94927	4.19571		2.90184	4.45551	8.19833	2.70718		2.54882	9.97286	7.52655	-6.59012	-1.56577	-1.40835	4.251	2.69821		-10.7783	3.03516	7.88695	1.39921	4.99976	7.2305	2.64611	-5.62655	1.40955	4.64421	-4.58194	2.66119	-23.6093	10.1678	9.47937	-3.59323	10.7244	9.54486	-4.08681
-9.5	0.692122	4.73194	1.64868		-1.17205	2.30663	9.16914	10.0327	12.7026	4.465	13.1716	13.2015	-6.74212	13.1388	3.78145		3.65212	15.0675	10.5919	9.8703								36.6343	24.317
-9	8.35319	16.5554	10.8524		10.5953	4.63309	19.6457	31.1288	32.9143	13.6443	16.9245	43.6956	2.38949	17.0399	13.9451		3.64001	18.8778	24.179	-5.56157		53.2905	51.5018	47.6654	17.5927	32.5958	26.6582	54.9732	48.1057		10.6411	27.9637	17.7156	10.8418	19.3648	25.7281	16.2926	28.4677	26.8794	20.8154	28.8123	15.4297	-10.4338	53.0739	35.0472	1.36117	18.3167	24.265	14.1743
-8.5	34.5862	41.1027	35.7853		26.2343	46.1664	51.3398	66.4927	62.7807	45.1441	60.6878	51.7182	29.0623	29.8846	38.5267		40.2618	72.0026	35.5198	10.1781		69.6105	57.0433	65.9716	39.2887	48.6906	42.1076	62.1257	109.9		19.557	38.3849	32.294	30.8261	51.415	46.7696	46.0076	51.2683	43.0249	32.7666	30.9213	42.7938	-15.0652	64.7426	60.5996	48.1988	43.9457	53.8447	34.6213
-8	52.5884	58.6055	60.7411		52.6269	71.2826	75.9684	83.2343	80.6025	60.0502	82.7353	98.731	42.8661	65.2802	67.5224		63.1636	99.9655	64.4572	75.8667		86.594	98.664	84.6019	52.5027	66.8908	71.3782	95.2471	109.903		26.3402	63.8789	63.7983	70.6058	81.7859	67.838	71.4722	77.4634	52.4004	79.4967	69.9952	73.1923	-15.6442	116.252	55.6831	77.7584	50.3719	103.649	52.8924
-7.5
-7	88.3892	99.6991	88.8272		99.8477	114.263	82.9934	106.412	107.162	75.2983	102.665	105.147	53.6747	88.8746	104.647		87.9862		81.0064	116.31		89.6986	96.9078	97.7706	88.7117	87.3049	95.6179	93.2302	120.45		86.0357	94.2822	88.0404	94.3026	112.215	109.377	91.6201	80.4389	97.8773	84.8459	113.319	119.341	56.2891	114.36	153.753	86.0535	91.0567	109.9	74.3267
-6	99.3979		105.21		73.1918	102.795	96.509	93.3734	105.798	89.8998	103.13	110.151		109.577	115.87		103.23	96.8477	72.759	112.988		105.545	120.03	99.9679	95.3387	93.4346	121.408	68.7422	103.545		89.5944	108.693	108.195	103.67	110.871	96.3951	116.475	89.4344	81.9197	86.3579	55.2568	107.091	64.897	138.644	137.831	57.3748	116.359	110.245	87.7426
-5																						102.325	98.6702	90.4407	93.9822	99.8905	115.411				87.0073	95.3194	119.304	64.3912	91.2888	105.835	101.008	108.726	123.195	107.285	93.4773	118.152	20.32	84.8689	126.931	71.0723	127.938	111.924	91.6991
CMKLR1 W6.48A + C9
														log c [M], C9	W6.48A
log c [M], C9	221118			221119			221201			230126				X	Mean	SEM	N
-11	12.9303	10.5632	9.23848	17.5532	19.0995	19.3093	17.6826	16.7634	11.6091	-12.0958	-4.72008	-5.44876		-11	9.95798	5.25907	4
-10	7.23597	11.1506	11.9478	17.8025	17.2392	8.71761	20.7919	27.0282	3.50811	-1.52958	-1.6617	12.3824		-10	11.7919	2.58641	4
-9.5	15.4565	11.7858	12.946	9.32775	5.83195	3.60307	28.1495	16.9248	13.5902					-9.5	13.0684	3.84304	3
-9	12.4456	12.6939	12.5622	11.9301	8.69356	8.69387	14.358	26.4566	18.9449	-12.6112	2.13371	-2.15166		-9	10.5627	4.1227	4
-8.5	16.6775	11.4341	10.9002	7.66071	6.46471	7.06827	27.7031	22.4227	13.7257	-4.13049	-3.22935	-6.35636		-8.5	9.13987	5.48357	4
-8	13.3363	8.92973	11.2338	14.535	12.3119	12.1273	14.3376	16.4212	30.7734	-6.0115	5.9064	1.2071		-8	12.0564	3.48073	4
-7	11.6828	9.08736	18.4542	7.16387	8.276	14.6332	26.2168	5.03288	18.8715	-16.5605	-2.954	-1.60467		-7	9.38172	4.12	4
-6	12.7536	16.2067	9.99648	9.97973	7.67473	14.9683	22.0528	13.1546	17.4084	-14.6698	-2.8131	0.27264		-6	10.0321	4.01583	4
-5										-13.9541	1.48708	-10.009		-5	-4.26095	0	1
CMKLR1 W6.48Y + C9
											log c [M], C9	W6.48Y
log c [M], C9	230119			230126			230127				X	Mean	SEM	N
-11	11.5714	7.90197	15.1563	-7.48181	-12.5162	-3.85469	16.1026	44.4954	48.6328		-11	13.3342	12.8372	3
-10	10.0797	14.6187	6.63194	-8.60031	-15.4838	1.00452	46.5077	36.0901	46.3869		-10	15.2484	14.8283	3
-9	17.6971	15.7564	13.8431	-2.76723	1.76796	7.63628	45.1438	37.7831	30.5963		-9	18.6063	10.3827	3
-8.5	8.70979	8.77894	17.8174	-13.7525	0.826097	0.373208	40.6652	42.1728	30.9662		-8.5	15.173	12.2773	3
-8	5.39426	8.09959	12.8365	-10.1508	-5.62398	1.01613	46.3476	49.5727	61.0038		-8	18.7218	17.2523	3
-7	16.0438	11.116	15.3976	-10.8688	0.323587	-2.00612	42.9985	43.3815	44.662		-7	17.8942	13.9411	3
-6	13.8424	4.66384	22.9127	-11.2105	-7.73906	-6.28961	35.0709	43.6404	41.7595		-6	15.1834	14.0378	3
-5	13.8931	12.3195	4.91934	-10.0294	-2.5257	8.3696	32.9565	34.1701	34.077		-5	14.2389	10.3232	3
CMKLR1 W6.48L + C9
											log c [M], C9	W6.48L
log c [M], C9	230119			230126			230127				X	Mean	SEM	N
-11	5.90489	7.03511	13.0067	19.6728	18.8593	21.6447	66.8129	40.1368	49.9418		-11	27.0017	13.0696	3
-10	14.4256	2.29665	5.45737	3.4075	2.05673	12.769	33.8745	27.3868	48.4024		-10	16.6752	9.94695	3
-9	-4.20325	-5.81593	9.09419	3.64345	0.684251	3.79734	8.53852	19.7868	42.6399		-9	8.68503	7.53551	3
-8.5	-2.01948	8.71319	5.44349	4.99648	5.32189	6.20164	28.9801	38.8537	40.7885		-8.5	15.2533	10.4856	3
-8	-6.18228	3.55803	10.879	-2.01767	-5.12523	1.4741	15.9295	44.212	47.8569		-8	12.2871	11.9316	3
-7	-4.39639	8.49259	9.77238	0.817753	9.87935	8.0558	19.9729	48.4719	34.0811		-7	15.0164	9.59097	3
-6	8.37125	5.01591	5.59493	-0.652147	9.73424	5.3052	28.1749	63.0618	43.6314		-6	18.693	13.1389	3
-5	1.46213	4.1547	-3.18724	22.6074	8.9518	9.3838	23.0804	64.0745	16.4913		-5	16.3354	9.83186	3
[truncated: 29 more columns]

## Sheet: Fig.S4C
CMKLR1 wt + C9
	date: 18th Nov 2022
log c [M], C9	221118			221119			221124			221125			221201			221208			221209			221214			221215			221216			230112			230118			230119			230126			230127			230201			230202
-11	-6.1144	6.01875	5.95221		3.71555	5.64304	-0.466443	5.42343	4.59029	2.84301	1.76836	3.65363	-8.59591	5.31525	-0.898356		4.05784	6.57938	-2.20905	-2.65546		0.378937	-0.826866	0.845817	9.55147	-6.31868	-1.71787	-2.25479	4.18438		-15.4773	2.37466	-2.41196	-2.69238	1.75901		-7.26855	-0.818971	8.92093	-13.0057	19.5913	-2.11409	-8.23282	-8.59708	3.23909	-0.845508	7.24433	-2.91899	-1.7574
-10	-3.5002	3.28448	3.15859		4.02835	6.55342	-1.41842	7.38036	1.88308	-7.77547	6.37387	5.57052	-5.21059	9.94927	4.19571		2.90184	4.45551	8.19833	2.70718		2.54882	9.97286	7.52655	-6.59012	-1.56577	-1.40835	4.251	2.69821		-10.7783	3.03516	7.88695	1.39921	4.99976	7.2305	2.64611	-5.62655	1.40955	4.64421	-4.58194	2.66119	-23.6093	10.1678	9.47937	-3.59323	10.7244	9.54486	-4.08681
-9.5	0.692122	4.73194	1.64868		-1.17205	2.30663	9.16914	10.0327	12.7026	4.465	13.1716	13.2015	-6.74212	13.1388	3.78145		3.65212	15.0675	10.5919	9.8703								36.6343	24.317
-9	8.35319	16.5554	10.8524		10.5953	4.63309	19.6457	31.1288	32.9143	13.6443	16.9245	43.6956	2.38949	17.0399	13.9451		3.64001	18.8778	24.179	-5.56157		53.2905	51.5018	47.6654	17.5927	32.5958	26.6582	54.9732	48.1057		10.6411	27.9637	17.7156	10.8418	19.3648	25.7281	16.2926	28.4677	26.8794	20.8154	28.8123	15.4297	-10.4338	53.0739	35.0472	1.36117	18.3167	24.265	14.1743
-8.5	34.5862	41.1027	35.7853		26.2343	46.1664	51.3398	66.4927	62.7807	45.1441	60.6878	51.7182	29.0623	29.8846	38.5267		40.2618	72.0026	35.5198	10.1781		69.6105	57.0433	65.9716	39.2887	48.6906	42.1076	62.1257	109.9		19.557	38.3849	32.294	30.8261	51.415	46.7696	46.0076	51.2683	43.0249	32.7666	30.9213	42.7938	-15.0652	64.7426	60.5996	48.1988	43.9457	53.8447	34.6213
-8	52.5884	58.6055	60.7411		52.6269	71.2826	75.9684	83.2343	80.6025	60.0502	82.7353	98.731	42.8661	65.2802	67.5224		63.1636	99.9655	64.4572	75.8667		86.594	98.664	84.6019	52.5027	66.8908	71.3782	95.2471	109.903		26.3402	63.8789	63.7983	70.6058	81.7859	67.838	71.4722	77.4634	52.4004	79.4967	69.9952	73.1923	-15.6442	116.252	55.6831	77.7584	50.3719	103.649	52.8924
-7.5
-7	88.3892	99.6991	88.8272		99.8477	114.263	82.9934	106.412	107.162	75.2983	102.665	105.147	53.6747	88.8746	104.647		87.9862		81.0064	116.31		89.6986	96.9078	97.7706	88.7117	87.3049	95.6179	93.2302	120.45		86.0357	94.2822	88.0404	94.3026	112.215	109.377	91.6201	80.4389	97.8773	84.8459	113.319	119.341	56.2891	114.36	153.753	86.0535	91.0567	109.9	74.3267
-6	99.3979		105.21		73.1918	102.795	96.509	93.3734	105.798	89.8998	103.13	110.151		109.577	115.87		103.23	96.8477	72.759	112.988		105.545	120.03	99.9679	95.3387	93.4346	121.408	68.7422	103.545		89.5944	108.693	108.195	103.67	110.871	96.3951	116.475	89.4344	81.9197	86.3579	55.2568	107.091	64.897	138.644	137.831	57.3748	116.359	110.245	87.7426
-5																						102.325	98.6702	90.4407	93.9822	99.8905	115.411				87.0073	95.3194	119.304	64.3912	91.2888	105.835	101.008	108.726	123.195	107.285	93.4773	118.152	20.32	84.8689	126.931	71.0723	127.938	111.924	91.6991
CMKLR1 wt + [A9]-C9
											log c [M], [A9]-C9	wt+[A9]-C9
log c [M], [A9]-C9	230209			230210			230224				X	Mean	SEM	N
-11	-2.34408	-3.02017	0.155318	-1.64149	-1.46781	2.33583	-17.5111	1.46857	-7.58631		-11	-3.29013	2.33245	3
-10	-5.84262	-1.22277	-0.968029	-0.996537	3.78168	0.597179	-10.9353	-4.00941	6.44015		-10	-1.46174	1.29538	3
-9	-5.99933	-0.779589	0.454238	1.00154	3.49371	1.80516	-15.5893	0.220612	0.171335		-9	-1.69129	2.0791	3
-8.5	-0.699053	7.99737	5.46599	15.5546	31.3015	22.4302	1.91493	5.92822	-8.47971		-8.5	9.046	7.14208	3
-8	24.1214	32.4551	39.5518	48.3821	34.7479	39.5006	14.4526	33.0239	33.6042		-8	33.3155	4.04846	3
-7	49.6565	60.0716	72.8096	85.5366	70.9296	62.6613	6.11471	43.4342	38.9096		-7	54.4582	12.9729	3
-6	61.6767	59.4415	79.0798	94.606	64.0912	86.9528	48.8484	60.0681	61.3944		-6	68.4621	7.3009	3
-5	56.4471	75.8482	88.8818	74.0676	86.4579	94.1932	74.5958	58.4577	61.0762		-5	74.4473	5.84133	3
CMKLR1 wt + C9-NH2
											log c [M], C9-NH2	wt + C9-NH2
log c [M], C9-NH2	230308			230309			230315				X	Mean	SEM	N
-11	-5.85679	0.455452	3.8467	0.900031	-2.96466	-3.33493	-2.11358	12.9388	9.92417		-11	1.53279	2.71713	3
-10	-6.72677	2.95898	-2.37838	-13.3925	-6.25297	-3.49254	5.47882	9.42063	19.9401		-10	0.617261	5.73593	3
-9	-1.56098	-1.24598	-0.0277048	-10.3379	-0.790446	-8.19605	-1.61184	3.45226	21.2388		-9	0.102234	4.11375	3
-8	-6.87661	6.73984	0.282042	-6.05184	-6.53128	-1.56069	-0.904212	5.48699	8.67118		-8	-0.0827315	2.63717	3
-7.5	-0.588544	1.06856	3.65408	-1.60224	-0.024527	-0.822441	1.6427	5.3921	8.14311		-7.5	1.87364	1.71418	3
-7	5.65855	18.6034	16.5427	6.56369	1.46352	3.3113	2.61995	26.4672	31.5481		-7	12.531	4.7737	3
-6	62.7337	72.7938	57.6003	65.9835	60.5068	35.2711	4.81264	72.6422	68.9734		-6	55.7019	4.58109	3
-5	63.9241	94.6703	93.0092	90.5584	117.049	101.821	53.5284	84.4457	120.058		-5	91.0072	6.09931	3
[truncated: 29 more columns]

## Sheet: Fig.S4E
CMKLR1 wt + C9
	date: 18th Nov 2022
log c [M], C9	221118			221119			221124			221125			221201			221208			221209			221214			221215			221216			230112			230118			230119			230126			230127			230201			230202
-11	-6.1144	6.01875	5.95221		3.71555	5.64304	-0.466443	5.42343	4.59029	2.84301	1.76836	3.65363	-8.59591	5.31525	-0.898356		4.05784	6.57938	-2.20905	-2.65546		0.378937	-0.826866	0.845817	9.55147	-6.31868	-1.71787	-2.25479	4.18438		-15.4773	2.37466	-2.41196	-2.69238	1.75901		-7.26855	-0.818971	8.92093	-13.0057	19.5913	-2.11409	-8.23282	-8.59708	3.23909	-0.845508	7.24433	-2.91899	-1.7574
-10	-3.5002	3.28448	3.15859		4.02835	6.55342	-1.41842	7.38036	1.88308	-7.77547	6.37387	5.57052	-5.21059	9.94927	4.19571		2.90184	4.45551	8.19833	2.70718		2.54882	9.97286	7.52655	-6.59012	-1.56577	-1.40835	4.251	2.69821		-10.7783	3.03516	7.88695	1.39921	4.99976	7.2305	2.64611	-5.62655	1.40955	4.64421	-4.58194	2.66119	-23.6093	10.1678	9.47937	-3.59323	10.7244	9.54486	-4.08681
-9.5	0.692122	4.73194	1.64868		-1.17205	2.30663	9.16914	10.0327	12.7026	4.465	13.1716	13.2015	-6.74212	13.1388	3.78145		3.65212	15.0675	10.5919	9.8703								36.6343	24.317
-9	8.35319	16.5554	10.8524		10.5953	4.63309	19.6457	31.1288	32.9143	13.6443	16.9245	43.6956	2.38949	17.0399	13.9451		3.64001	18.8778	24.179	-5.56157		53.2905	51.5018	47.6654	17.5927	32.5958	26.6582	54.9732	48.1057		10.6411	27.9637	17.7156	10.8418	19.3648	25.7281	16.2926	28.4677	26.8794	20.8154	28.8123	15.4297	-10.4338	53.0739	35.0472	1.36117	18.3167	24.265	14.1743
-8.5	34.5862	41.1027	35.7853		26.2343	46.1664	51.3398	66.4927	62.7807	45.1441	60.6878	51.7182	29.0623	29.8846	38.5267		40.2618	72.0026	35.5198	10.1781		69.6105	57.0433	65.9716	39.2887	48.6906	42.1076	62.1257	109.9		19.557	38.3849	32.294	30.8261	51.415	46.7696	46.0076	51.2683	43.0249	32.7666	30.9213	42.7938	-15.0652	64.7426	60.5996	48.1988	43.9457	53.8447	34.6213
-8	52.5884	58.6055	60.7411		52.6269	71.2826	75.9684	83.2343	80.6025	60.0502	82.7353	98.731	42.8661	65.2802	67.5224		63.1636	99.9655	64.4572	75.8667		86.594	98.664	84.6019	52.5027	66.8908	71.3782	95.2471	109.903		26.3402	63.8789	63.7983	70.6058	81.7859	67.838	71.4722	77.4634	52.4004	79.4967	69.9952	73.1923	-15.6442	116.252	55.6831	77.7584	50.3719	103.649	52.8924
-7.5
-7	88.3892	99.6991	88.8272		99.8477	114.263	82.9934	106.412	107.162	75.2983	102.665	105.147	53.6747	88.8746	104.647		87.9862		81.0064	116.31		89.6986	96.9078	97.7706	88.7117	87.3049	95.6179	93.2302	120.45		86.0357	94.2822	88.0404	94.3026	112.215	109.377	91.6201	80.4389	97.8773	84.8459	113.319	119.341	56.2891	114.36	153.753	86.0535	91.0567	109.9	74.3267
-6	99.3979		105.21		73.1918	102.795	96.509	93.3734	105.798	89.8998	103.13	110.151		109.577	115.87		103.23	96.8477	72.759	112.988		105.545	120.03	99.9679	95.3387	93.4346	121.408	68.7422	103.545		89.5944	108.693	108.195	103.67	110.871	96.3951	116.475	89.4344	81.9197	86.3579	55.2568	107.091	64.897	138.644	137.831	57.3748	116.359	110.245	87.7426
-5																						102.325	98.6702	90.4407	93.9822	99.8905	115.411				87.0073	95.3194	119.304	64.3912	91.2888	105.835	101.008	108.726	123.195	107.285	93.4773	118.152	20.32	84.8689	126.931	71.0723	127.938	111.924	91.6991
CMKLR1 Y1.39A + C9
																	log c [M], C9	Y1.39A + C9
log c [M], C9	221118			221119			221201			221214			221216				X	Mean	SEM	N
-11	12.798	13.8439	4.03671	23.1709	20.0551	12.6728	7.17626	2.43618	23.554	17.6666	14.4481	7.36494	-4.72527	4.48978	3.16347		-11	10.7487	3.69407	4
-10	2.06522	12.2665	14.5979	10.2144	4.28793	3.73786	11.2039	32.8996	20.2299	23.4727	24.5875	12.9352	-4.51986	3.2822	-4.83588		-10	8.50764	4.63609	4
-9.5	6.92108	9.56939	13.7266	11.9874	15.4769	8.32697	15.3402	20.7031	24.1609	35.2569	33.4361	51.3028					-9.5	20.6671	9.68061	3
-9	15.8021	14.9107	9.99242	12.6731	15.1086	11.1665	46.8293	46.1938	42.2574	57.5181	57.345	48.0923	14.9959	17.2798	14.4398		-9	24.1104	10.0846	4
-8.5	43.5515	21.0257	37.1653	45.6527	41.2136	43.5297	91.323	86.1941	75.3102	76.245	74.5588	70.9237	35.5234	46.5022	28.7821		-8.5	47.0561	9.1702	4
-8	52.3175	47.9413	57.3269	64.3184	70.6412	71.9425	119.812	135.222	116.695	76.6886	91.0569	91.6089	52.7585	60.8589	82.966		-8	68.3688	6.99002	4
-7	75.409	60.2699	93.3474	123.725	97.1549	61.7221	173.152	164.831	176.88	90.7766	94.0443	87.6026	72.525	107.673	101.839		-7	85.1501	4.28903	4
-6	94.6587	64.4097	80.1727	144.046	132.029	142.874	159.338	169.268	187.482				94.5212	123.189	97.7598		-6	92.4518	12.7048	2
-5										95.4261	94.0266	94.9289					-5	94.7939	0	1
CMKLR1 N4.77A + C9
														log c [M], C9	N4.77A + C9
log c [M], C9	221118			221119			221201			221209				X	Mean	SEM	N
-11	9.41417	14.0142	16.5314	11.0962	11.767	7.84071	2.86227	16.3682	19.8695	1.93439	23.667	6.12849		-11	11.7911	0.805086	4
-10	12.1355	6.72356	11.3399	25.7632	8.12834	7.61062	-9.63883	4.00763	15.347	13.0847	13.2293	7.7557		-10	9.62389	2.26743	4
-9.5	11.6927	14.1987	7.97555	8.25253	9.61024	11.8268	0.391594	-1.40736	22.3497	18.3913	13.1919	3.71838		-9.5	10.016	1.04637	4
-9	7.645	11.4938	12.0236	15.569	7.90826	6.7137	0.919185	9.2943	7.87835	1.86185	7.39356	12.5855		-9	8.44051	1.06375	4
-8.5	35.991	29.9787	36.2022	14.1464	21.9589	12.1425	23.2481	18.5293	36.376	23.0239	-0.164253	13.2244		-8.5	22.0547	4.96853	4
-8	43.2578	55.5673	65.9197	38.0526	28.6452	38.1393	18.3285	17.4818	34.3056	68.9547	51.1831	50.8333		-8	42.5557	8.09855	4
-7	117.267	138.378	124.303	109.888	76.7125	111.966	84.0887	100.615	129.399	147.22	128.365	139.252		-7	117.288	9.13926	4
-6	144.481	151.079	164.97	168.908	150.039	131.556	122.326	90.451	137.934	133.465	144.008	153.829		-6	141.087	8.31064	4
CMKLR1 S7.32A + C9
																							log c [M], C9	S7.32A + C9
log c [M], C9	221118			221119			221201			221209			221214			221215			230324				X	Mean	SEM	N
-11	7.99125	2.07171	6.85662	4.82941	4.28593	6.23661	7.44323	9.80738	13.7747	24.2111	21.6815	24.771	2.00982	-0.245477	-0.865434	0.836466	-0.16491	-4.28097	-3.74473	-3.024	-2.41406		-11	5.81272	3.4301	7
-10	7.14658	10.8746	8.2969	0.772062	5.52916	7.92573	28.353	9.77885	13.5141	32.3315	27.3502	27.4318	8.79152	-3.05181	4.93923	2.21078	2.09398	-2.1483	16.2664	19.5898	-1.94292		-10	10.7644	3.68032	7
-9.5	9.72291	11.0725	8.91916	6.35022	8.59626	5.67883	20.3128	15.0846	10.8753	24.8569	27.1763	28.4851											-9.5	14.7609	4.3979	4
-9	31.1393	13.7764	13.2957	7.94889	5.08298	7.33701	17.398	35.0371	29.7513	23.9577	10.9706	23.723	1.98154	-0.405327	1.15934	13.7684	15.3235	25.5419	35.3122	32.9905	28.2887		-9	17.7799	4.11614	7
-8.5	42.4032	14.7759	41.4548	26.4727	25.0343	25.6851	71.4444	53.8805	41.9786	36.7688	40.9032	36.5064	34.3914	28.2647	14.2211	23.1502	0.529135	10.1015					-8.5	31.5537	6.08625	6
-8	71.5721	64.2013	60.493	63.9054	49.848	55.2023	87.6381	83.9043	68.6002	32.7219	29.6323	29.5828	40.2343	37.1006	36.301	47.7242	44.3677	44.9662	73.6383	70.1942	66.5295		-8	55.1599	6.79499	7
-7.5																			76.1459	84.4867	83.3719		-7.5	81.3349	0	1
-7	105.22	105.704	114.164	108.513	115.883	102.457	128.907	143.812	122.325	34.0109	32.5027	45.908	64.3372	45.5026	38.4188	48.5862	60.0299	30.6471	84.9856	95.6219	81.8637		-7	81.4001	13.9959	7
-6	100.039	108.739	135.372	99.6505	96.6515	134.154	122.843	124.409	136.384	51.454	30.7081	44.0024	55.4677	58.4401	49.4608	30.3485	28.1009	23.2421	106.111	93.8184	90.1237		-6	81.8819	15.0691	7
-5													67.6405	76.693	61.273	66.2758	53.4688		109.234	86.7548	93.817		-5	75.0032	11.0851	3
CMKLR1 L7.35A + C9
											log c [M], C9	L7.35A + C9
log c [M], C9	221124			221125			221201				X	Mean	SEM	N
-11	1.42519	1.52689	1.52613	0.753275	10.8467	4.99327	10.9904	14.373	18.154		-11	7.17654	3.84558	3
-10	1.89098	4.72263	3.15906	8.54071	3.6692	6.63008	27.9574	22.9743	33.3216		-10	12.5406	7.8207	3
-9.5	9.24021	10.0406	13.1658	8.66005	12.482	8.83436	56.7704	13.2276	18.227		-9.5	16.7387	6.33929	3
-9	21.8488	26.1998	29.0496	17.7816	12.0417	13.3758	36.4839	30.2417	16.4897		-9	22.6125	4.14837	3
-8.5	54.1204	51.4633	42.6017	27.7595	34.9189	31.0676	30.3555	47.3682	41.064		-8.5	40.0799	5.24402	3
-8	62.5417	65.4425	55.4089	43.559	46.4568	32.6622	72.2956	79.1846	49.8217		-8	56.3748	7.93055	3
-7	78.4258	76.9817	87.9849	47.3875	22.8478	50.0467	100.248	90.829	100.929		-7	72.8534	17.0346	3
-6	68.11	89.3206	102.447	38.1107	57.3745	50.8061	68.3995	63.75	64.4412		-6	66.9733	10.9536	3
[truncated: 29 more columns]
