# Supplementary material for: Structural basis of G protein–Coupled receptor CMKLR1 activation and signaling induced by a chemerin-derived agonist
Source: PLoS Biol. 2023 Dec 6;21(12):e3002188. doi: 10.1371/journal.pbio.3002188 (PMC10699647; doi:10.1371/journal.pbio.3002188)
Supplement: S6 Data — (XLSX) [file pbio.3002188.s013.xlsx]

## Sheet: Fig6a_left_pannel_CMKLR1
X	CMKLR1_run1	CMKLR2_run2	CMKLR3_run3	ALL_run1	ALL_run2	ALL_run3
0.1	0.262137	0.262165	0.262625	0.30538	0.305153	0.305146
0.2	0.287858	0.286359	0.283862	0.327553	0.327606	0.322102
0.3	0.287227	0.288783	0.287021	0.326747	0.325774	0.32387
0.4	0.349293	0.355584	0.357877	0.386622	0.389701	0.388371
0.5	0.354066	0.355171	0.352045	0.387916	0.388545	0.387286
0.6	0.357752	0.351396	0.359086	0.391484	0.390799	0.390923
0.7	0.417919	0.412652	0.418906	0.447258	0.446967	0.443367
0.8	0.422417	0.425669	0.426551	0.450522	0.446648	0.453412
0.9	0.417896	0.42133	0.415091	0.446614	0.450373	0.448046
1	0.518028	0.51352	0.505089	0.533514	0.527128	0.525624
1.1	0.507924	0.512175	0.498437	0.527547	0.530895	0.527634
1.2	0.504793	0.495963	0.520862	0.53033	0.522698	0.532716
1.3	0.496153	0.515387	0.507493	0.522434	0.529178	0.526119
1.4	0.498587	0.506528	0.507789	0.526411	0.531802	0.526944
1.5	0.58449	0.579769	0.573604	0.587706	0.591047	0.581537
1.6	0.582813	0.591251	0.584303	0.591216	0.604222	0.593671
1.7	0.581578	0.57308	0.56158	0.593856	0.592648	0.587151
1.8	0.583518	0.591903	0.558902	0.590848	0.596861	0.588418
1.9	0.582434	0.573998	0.577878	0.599867	0.591934	0.598281
2	0.772164	0.73255	0.75941	0.748403	0.723487	0.725984
2.1	0.777192	0.749982	0.811904	0.762825	0.750539	0.777204
2.2	0.778495	0.776052	0.811815	0.75552	0.760498	0.759064
2.3	0.765427	0.771465	0.821848	0.760026	0.764235	0.764021
2.4	0.783608	0.762593	0.838414	0.772473	0.753251	0.789641
2.5	1.39487	1.11115	1.24328	1.60537	1.1932	1.31157
2.6	1.42006	1.13234	1.42271	1.63125	1.4436	1.60351
2.7	1.47099	1.31371	1.55426	1.58389	1.54889	1.59343
2.8	1.50714	1.34598	1.58209	1.83559	1.46117	1.77224
2.9	1.52257	1.37695	1.48405	1.87106	1.37524	1.76202
3	1.54313	1.39714	1.47829	1.80572	1.54699	1.87776
3.1	1.75021	1.41141	1.54019	2.05942	1.56941	1.89567
3.2	1.75265	1.48381	1.5046	2.11768	1.65307	1.96824
3.3	1.98531	1.41139	1.68825	2.32139	1.73892	2.08769
3.4	1.968	1.40655	1.62035	2.51553	1.96992	1.95348
3.5	2.05268	1.43944	1.64149	2.45312	1.8527	1.80735
3.6	1.9881	1.56179	1.62507	2.61715	1.89021	1.80322
3.7	2.03152	1.5824	1.6406	2.70787	1.78968	1.91435
3.8	1.93804	1.41021	1.64726	2.51624	1.61507	2.00974
3.9	1.91343	1.47365	1.60342	2.50928	1.56355	2.0488
4	1.89732	1.50365	1.76368	2.37708	1.87613	1.95478
4.1	1.85529	1.49608	1.82761	2.27356	1.75251	1.82426
4.2	1.66664	1.46871	1.80315	1.99377	1.83915	1.83245
4.3	1.69656	1.46301	1.91982	2.07042	2.01864	2.03029
4.4	1.81707	1.6141	1.87002	2.04631	2.02253	1.84021
4.5	1.80684	1.49227	1.83905	2.25228	2.06697	1.95314
4.6	1.92457	1.42694	1.80859	2.54374	1.94725	1.8238
4.7	2.01679	1.50587	1.80076	2.43301	1.83917	1.80005
4.8	1.96744	1.48045	1.83521	2.38411	1.96016	1.81896
4.9	1.94657	1.47155	1.85016	2.62432	1.76879	2.00715
5	1.93913	1.50238	1.71957	2.6062	1.83224	2.05214
5.1	2.04408	1.6293	1.78794	2.84393	1.94194	1.96406
5.2	1.93983	1.43409	1.8134	2.79993	2.00481	1.95359
5.3	1.92484	1.48599	1.81793	2.70876	1.90194	1.93759
5.4	1.81037	1.54808	1.82034	2.62004	1.96283	1.96072
5.5	1.9799	1.616	1.85523	2.60233	2.06788	2.01814
5.6	1.88574	1.58767	1.87717	2.4565	2.11835	2.12973
5.7	2.24257	1.59491	1.92172	2.55486	2.07054	1.94382
5.8	2.07278	1.65526	1.88814	2.84199	2.13065	1.88595
5.9	2.12394	1.54886	1.92546	2.69326	2.06291	2.14793
6	2.10688	1.56462	1.88038	2.87446	2.18739	2.09659
6.1	2.15461	1.62387	1.77844	2.6708	2.48189	1.9756
6.2	2.17711	1.65427	1.89438	2.49004	2.53045	1.98804
6.3	2.33249	1.55273	1.80903	2.60615	2.43801	1.91671
6.4	2.2855	1.63235	1.77869	2.72174	2.54953	2.099
6.5	2.25875	1.6012	1.88908	2.74862	2.36488	2.0032
6.6	2.27416	1.65536	1.97765	2.89695	2.42404	1.94523
6.7	2.17175	1.59123	1.93259	2.93112	2.3496	1.91008
6.8	2.26649	1.6782	1.90439	2.83094	2.25763	1.99916
6.9	2.2093	1.78218	1.91122	2.8548	2.24933	2.07127
7	2.22816	1.66049	1.88302	3.0052	2.21667	2.1442
7.1	2.31641	1.67062	1.87176	3.11112	2.42294	2.16451
7.2	2.08475	1.74172	1.86803	2.73449	2.3031	2.21803
7.3	2.2158	1.66073	1.84528	2.77674	2.71689	2.02231
7.4	2.38585	1.69386	1.89137	2.93236	2.63639	1.91548
7.5	2.25908	1.75926	1.93386	2.63655	2.57256	2.0539
7.6	2.24659	1.75156	1.78976	2.65573	2.4322	2.04233
7.7	2.23727	1.7836	1.68707	3.05193	2.47674	1.88658
7.8	2.31642	1.7633	1.70783	3.21414	2.52694	1.8389
7.9	2.20398	1.84097	1.79754	3.23056	2.74869	2.11315
8	2.00842	1.81371	1.80471	2.94299	2.63681	1.979
8.1	1.84428	1.85859	1.78132	3.05358	2.44243	1.94627
8.2	1.98989	1.79904	1.79884	2.98873	2.47282	2.03088
8.3	2.12142	1.80838	1.80119	3.15425	2.48519	2.01497
8.4	2.06849	1.78742	1.85934	3.16917	2.35245	1.93535
8.5	2.13213	1.81429	1.8225	3.18167	2.4427	1.80678
8.6	1.96539	1.82113	1.85045	3.24238	2.60146	1.77826
8.7	1.91035	1.96078	1.80915	3.18522	2.70049	1.69384
8.8	2.01506	1.76935	1.81872	3.23145	2.66811	2.02559
8.9	1.99566	1.77388	1.81242	3.41313	2.63379	1.91156
9	1.95967	1.83515	1.89952	3.18142	2.62808	2.06266
9.1	1.91671	1.76691	1.86949	3.13025	2.61587	2.0389
9.2	1.96871	1.75735	1.82273	3.07904	2.54931	2.13314
9.3	1.99527	1.73861	1.92339	3.19281	2.31829	2.14348
9.4	1.98351	1.70016	1.83018	3.0992	2.32912	2.01725
9.5	2.01432	1.71399	1.81651	3.21178	2.12016	2.11129
9.6	1.94564	1.7263	1.76493	3.15461	2.06232	2.03797
9.7	1.99695	1.79794	1.91334	3.2618	2.16519	2.2037
9.8	1.92	1.87316	1.8909	3.08451	2.12296	2.15236
9.9	1.81539	1.93226	1.88038	3.14823	2.13973	2.0318
10	1.88775	1.97935	1.84158	2.86664	2.21979	2.29224
10.1	1.99784	1.88442	1.80044	2.87736	2.29024	2.30954
10.2	1.99347	1.90368	1.92612	2.68551	2.07136	2.44161
10.3	1.92897	1.8579	1.88014	2.54354	1.98102	2.0848
10.4	2.05486	1.86312	1.90081	2.68051	2.25507	1.9437
10.5	2.05431	1.87133	1.92552	2.59725	2.40663	2.09033
10.6	1.93291	1.87262	1.88926	2.77569	2.56912	1.99491
10.7	2.06733	1.8423	1.91018	2.63625	2.44078	2.42675
10.8	2.19057	1.76396	1.90292	2.77781	2.41803	2.11596
10.9	2.2354	1.89209	1.86716	2.98795	2.3847	2.18118
11	2.21914	1.96816	1.94711	2.9349	2.28892	2.01412
11.1	2.1679	1.98112	1.8739	2.95288	2.35268	2.25775
11.2	2.15589	1.95702	1.94428	2.83762	2.11339	2.34149
11.3	2.16874	1.95017	1.90099	2.80087	2.02673	2.03514
11.4	2.18567	1.84921	1.84825	2.77002	2.17786	2.06003
11.5	2.15688	1.90493	1.94498	2.91658	2.26686	2.21733
11.6	2.14058	1.90231	1.87079	2.78485	2.23168	2.39085
11.7	2.15271	1.85055	1.96241	2.78856	2.22018	2.17807
11.8	2.27289	1.73461	1.98394	2.90683	2.18161	2.39125
11.9	2.27596	1.73091	1.83996	3.08274	2.23952	2.10633
12	2.23221	1.72796	1.8549	3.39897	2.19982	2.27037
12.1	1.9342	1.83698	1.85554	3.28622	2.16044	2.5403
12.2	2.04293	1.70739	1.78909	3.33956	2.09751	2.77327
12.3	2.07164	1.73909	1.87238	3.37091	2.18412	2.52015
12.4	1.81068	1.74186	1.83421	3.37086	2.44836	2.3561
12.5	1.79574	1.77729	1.81011	3.09582	2.47765	2.40569
12.6	1.9107	1.80313	1.87415	2.85161	2.33224	2.38353
12.7	1.90155	1.7084	1.86315	2.78795	2.16719	2.40713
12.8	2.0756	1.82043	1.81994	2.9322	2.29229	2.37935
12.9	1.97709	1.77683	1.66756	3.0146	2.225	2.3788
13	1.96915	1.70239	1.68155	3.02426	2.04658	2.32067
13.1	2.03902	1.78672	1.73997	2.97349	2.11565	2.16618
13.2	2.07407	1.68027	1.63972	3.04904	1.97248	2.17407
13.3	2.26823	1.75275	1.70135	3.13321	2.07522	2.16207
13.4	2.16137	1.78166	1.70288	3.2889	2.02682	2.25813
13.5	2.34262	1.85861	1.64534	3.20287	2.24544	2.32997
13.6	2.08404	1.95384	1.75905	3.48758	2.49478	2.26094
13.7	2.11348	1.73154	1.91055	3.4871	2.45113	2.21345
13.8	1.96301	1.77628	1.91847	3.52147	2.4344	2.33053
13.9	2.10102	1.77957	1.80662	3.87683	2.47663	2.18924
14	1.9659	1.84268	1.72063	3.7472	2.19953	2.26205
14.1	2.03437	1.69734	1.86134	3.91417	2.17544	2.23699
14.2	2.07375	1.7375	1.89807	3.5943	2.05878	2.15395
14.3	2.14295	1.75815	1.81111	3.92707	2.0862	2.2016
14.4	2.10495	1.83934	1.90746	3.86043	2.06295	2.25778
14.5	2.16751	1.78663	1.96017	4.01481	2.07195	2.25472
14.6	2.16482	1.88915	1.93979	4.21657	2.15198	2.1595
14.7	2.13377	1.73704	1.86249	4.03741	2.46213	2.25559
14.8	2.22511	1.7916	1.84981	3.69561	2.38884	2.12939
14.9	2.20735	1.83494	1.90164	3.54894	2.2208	2.11857
15	2.21552	1.94706	1.92522	3.53606	2.18706	2.10028
15.1	2.17214	1.77676	1.82756	3.70722	2.26909	2.11651
15.2	2.00669	1.85426	1.86875	3.8922	2.32678	2.34706
15.3	2.0536	1.93481	1.87894	3.71435	2.37787	2.59654
15.4	2.12694	1.88417	1.86768	3.84739	2.21806	2.34698
15.5	2.09126	1.83599	1.96462	3.35408	2.22843	2.17962
15.6	2.13851	1.89484	1.93197	3.56764	2.13193	2.33962
15.7	2.12667	1.886	1.85099	3.6375	2.23728	2.28524
15.8	2.12482	1.90946	1.78221	3.8574	2.17128	2.60105
15.9	2.12898	1.95018	1.77889	4.0512	2.08383	2.71029
16	2.11942	1.93207	1.93433	3.83702	2.32141	2.45693
16.1	2.15664	1.95018	1.99101	3.72772	2.30247	2.20473
16.2	2.08516	1.94959	2.07383	4.16506	2.28317	2.34527
16.3	1.92144	1.91537	1.96533	4.25133	2.15685	2.50883
16.4	1.94779	1.93171	1.90109	4.03355	2.3461	2.30631
16.5	1.89989	1.9024	1.92805	4.14325	2.43058	2.13468
16.6	1.84129	1.96301	1.91998	3.92712	2.40438	2.32499
16.7	1.90224	1.72156	1.91089	3.81432	2.31592	2.33954
16.8	1.96591	1.86682	1.94955	3.89849	2.2463	2.24551
16.9	1.92769	1.8332	1.95179	3.5283	2.36241	2.32288
17	1.82165	1.77237	1.94238	3.75303	2.47387	2.33296
17.1	1.96145	1.96695	1.94178	4.04484	2.4643	2.37753
17.2	1.96623	1.74354	2.02882	4.35835	2.58356	2.20355
17.3	2.03469	1.82568	2.0359	4.11763	2.52173	2.27886
17.4	1.9573	1.87336	1.99353	3.74464	2.59015	2.57
17.5	1.96442	1.92566	1.94625	4.26517	2.30238	2.42542
17.6	2.06281	1.78176	1.91678	4.31663	2.32095	2.4924
17.7	2.14757	1.80251	1.93162	4.0714	2.2693	2.31701
17.8	1.96888	1.85558	2.0723	3.79421	2.51297	2.41439
17.9	1.95407	1.9601	1.96586	3.65751	2.37794	2.49672
18	1.98885	1.8795	1.99661	3.60245	2.60219	2.53055
18.1	1.98695	1.94306	1.93713	3.6759	2.61438	2.46979
18.2	2.08646	1.93184	1.97191	3.92043	2.75467	2.45477
18.3	2.05127	1.94058	1.97285	3.84418	2.57775	2.27114
18.4	2.11518	1.9604	1.89898	3.9037	2.49053	2.16401
18.5	2.10708	1.80202	1.89928	3.78405	2.54789	2.08519
18.6	2.01986	1.93272	1.8953	3.98755	2.66706	2.00259
18.7	2.00361	1.87784	1.95008	4.0079	2.49855	1.96872
18.8	2.11854	1.9042	2.02315	4.12684	2.64131	1.97647
18.9	2.0486	1.86423	1.9178	4.0849	2.45507	2.02441
19	2.18606	1.76907	1.9938	3.94621	2.63856	2.04813
19.1	1.95283	1.85404	2.05065	3.70411	2.8877	2.17027
19.2	2.03199	1.77229	2.07045	3.77104	2.90973	2.01228
19.3	2.04654	1.89895	2.13698	3.68765	2.95601	2.05048
19.4	2.02295	1.84058	2.05697	3.79675	2.91651	1.95694
19.5	1.981	1.84409	2.03473	3.81696	2.95314	1.95368
19.6	2.02846	1.87498	2.00693	3.9394	2.87728	2.11731
19.7	2.07715	1.88509	2.04385	4.02232	3.0766	2.23818
19.8	2.0327	1.77003	1.98017	4.17782	2.80119	2.26025
19.9	2.05287	1.82141	2.08293	3.82583	2.72934	2.65267
20	2.01481	1.86145	2.06228	3.7326	2.58631	2.46586
20.1	1.99149	1.80565	2.01821	3.83821	2.67819	2.50034
20.2	2.11012	1.85066	1.9751	4.30725	2.79819	2.40598
20.3	1.96508	1.84671	1.98697	4.30467	2.97217	2.32397
20.4	1.98495	1.81603	1.95587	4.1686	2.91945	2.43416
20.5	1.93858	1.8081	1.90215	3.72656	2.55244	2.47234
20.6	2.03364	1.86438	1.98408	3.87173	2.57426	2.36569
20.7	2.11111	1.85698	1.89158	4.13005	2.48641	2.32128
20.8	2.07765	1.78266	2.06418	4.20348	2.36358	2.20223
20.9	2.02906	1.86089	1.93813	4.57329	2.33213	2.14474
21	1.98443	1.82625	1.94067	4.32001	2.41422	1.96607
21.1	2.01875	1.95244	1.96395	3.92419	2.41297	2.03037
21.2	2.00551	1.89049	1.99322	3.96077	2.5733	2.11122
21.3	2.03969	1.84952	2.16566	4.07632	2.49654	2.21975
21.4	2.09811	1.79244	2.08367	4.30229	2.34793	2.28452
21.5	2.1323	1.85148	2.03476	4.32209	2.47681	2.33258
21.6	2.00701	1.81171	2.09669	4.28791	2.41065	2.16769
21.7	1.98908	1.81848	2.05578	4.20889	2.65427	1.94824
21.8	2.11011	1.80642	2.09531	4.55132	2.45647	2.2078
21.9	2.07484	1.70137	2.02419	4.23337	2.37922	2.03467
22	1.98411	1.82222	2.13539	4.11509	2.35769	2.2807
22.1	1.93803	1.81852	2.14448	3.98647	2.45775	2.33451
22.2	2.00809	1.82615	2.07971	3.90464	2.64181	2.48406
22.3	2.03383	1.85307	2.09795	3.67545	2.56787	2.2857
22.4	1.95845	1.91295	2.10555	3.91041	2.88135	2.19451
22.5	1.93714	1.8228	2.09181	3.80594	2.73784	2.03456
22.6	1.93282	1.83884	2.04837	3.46853	2.73994	2.08099
22.7	1.92152	1.73829	1.9948	3.71965	2.84649	2.13817
22.8	1.99284	1.83352	2.17186	3.56345	2.85853	2.25375
22.9	1.92012	1.96681	2.14495	3.71465	2.72798	2.36881
23	2.0232	1.8299	2.07142	3.74626	2.74775	2.18751
23.1	2.09596	1.98873	2.19956	3.53684	2.84931	2.26883
23.2	2.07718	1.97629	2.09034	3.44602	2.8723	2.1458
23.3	1.93708	1.84118	2.03177	3.51229	2.96957	2.07988
23.4	1.93172	1.83733	2.04632	3.54242	2.84224	2.01193
23.5	2.00054	1.99088	2.04614	3.56209	2.77925	2.10079
23.6	1.92148	2.12092	2.31338	3.6668	2.8074	2.36883
23.7	2.14403	2.03043	2.12528	3.51712	2.88051	2.40867
23.8	2.07891	1.90858	2.06019	3.61147	2.97538	2.20828
23.9	2.06467	1.95525	2.04761	3.49874	2.81074	2.26373
24	2.08853	2.0762	2.06366	3.56296	2.95618	2.09183
24.1	2.15064	2.06973	2.13321	3.63878	2.78101	2.18928
24.2	2.07418	2.00818	2.23147	3.41733	2.71823	2.18718
24.3	2.03903	2.15927	2.19776	3.40657	2.81627	2.23129
24.4	1.99149	1.95565	1.96826	3.7166	2.74881	2.31325
24.5	2.02099	1.82001	2.00702	3.53448	2.75713	2.3371
24.6	2.06996	1.92502	2.07021	3.74968	2.71156	2.40905
24.7	1.91431	1.96357	2.15483	3.44606	2.70655	2.32678
24.8	2.03958	1.96758	2.10573	3.7886	2.80387	2.22709
24.9	2.05533	2.04425	2.14277	4.18479	2.73586	2.22933
25	1.93195	2.00197	2.05512	4.22251	2.90125	1.97961
25.1	2.14634	1.95948	2.09624	3.89757	2.93637	2.25912
25.2	2.15862	1.99196	2.19173	4.10277	2.68986	2.16336
25.3	2.13806	1.98531	2.20849	4.16749	2.76013	2.0931
25.4	2.17088	2.04401	2.23381	4.01047	2.69036	2.30007
25.5	2.14089	2.02891	2.19609	4.23314	2.63402	2.12621
25.6	2.14944	2.09985	2.20818	4.28556	2.67796	2.32854
25.7	1.96182	2.047	2.29025	4.21885	2.68754	2.11448
25.8	2.07052	1.95363	2.29703	4.25478	2.69675	2.34481
25.9	2.01889	2.16571	2.2322	4.0164	2.66097	2.38765
26	2.05328	1.96322	2.25825	4.14988	2.63544	2.31409
26.1	2.10417	1.89054	2.27216	4.36219	2.72824	2.37658
26.2	2.24284	1.94871	2.28898	4.00248	2.78582	2.41503
26.3	2.30208	2.00545	2.24597	4.36605	2.66722	2.28045
26.4	2.15794	2.04109	2.26673	4.39371	2.95885	2.46558
26.5	2.30834	1.89982	2.38253	4.4092	2.96375	2.46389
26.6	2.06039	1.83765	2.21754	4.05129	2.90614	2.35903
26.7	2.24203	2.00808	2.32007	4.41563	2.96505	2.47151
26.8	2.0623	1.99766	2.38034	4.43899	3.21105	2.48707
26.9	2.21991	2.03842	2.35009	4.42368	2.78429	2.41293
27	2.23453	1.98578	2.27124	4.11184	2.79382	2.4384
27.1	2.13756	2.07972	2.37573	4.26109	2.91141	2.31184
27.2	2.13499	2.02066	2.3229	4.30794	2.76169	2.24947
27.3	2.28102	2.01447	2.30241	4.74409	2.57783	2.3317
27.4	2.33914	2.00443	2.25525	4.57825	2.54597	2.32287
27.5	2.42428	1.96552	2.2045	4.647	2.65986	2.27698
27.6	2.29813	1.93894	2.20751	4.37294	2.66236	2.30664
27.7	2.24074	2.0087	2.04429	4.58032	2.68106	2.22264
27.8	2.21337	1.96781	2.19342	4.32386	2.62315	2.26262
27.9	2.18961	1.95269	2.10919	4.14329	2.43295	2.32749
28	2.15296	1.95663	2.19676	4.12157	2.53789	2.16471
28.1	2.24041	1.86651	2.12752	3.99161	2.45894	2.20412
28.2	2.26504	1.92047	2.24064	3.95734	2.56832	2.135
28.3	2.0757	1.9561	2.09312	4.00368	2.4833	2.12234
28.4	2.08173	1.82494	2.17689	4.02374	2.33956	2.02684
28.5	2.14291	1.97749	2.12599	4.2497	2.42559	2.08381
28.6	2.13283	1.94861	2.14382	4.20955	2.46398	2.05896
28.7	2.15333	1.85455	2.20994	3.93463	2.52005	2.11856
28.8	2.2599	1.79289	2.14827	4.64343	2.52219	2.05394
28.9	2.39111	1.90321	2.18628	4.79559	2.51331	2.33558
29	2.29893	1.97787	2.139	5.13135	2.49562	2.11109
29.1	2.31758	2.06784	2.19076	4.67882	2.45821	2.2503
29.2	2.12706	1.89355	2.22887	4.32008	2.52124	2.22312
29.3	2.13946	1.99121	2.36529	4.31309	2.60059	2.19702
29.4	2.12926	2.03452	2.42242	4.56124	2.4495	2.41077
29.5	2.21536	1.88914	2.34955	4.30195	2.49243	2.1488
29.6	2.2473	1.7837	2.42999	4.08573	2.51987	2.24102
29.7	2.30617	1.85451	2.32894	3.87692	2.4201	2.22276
29.8	2.2389	1.86504	2.46131	4.01483	2.61631	2.18507
29.9	2.24106	1.70063	2.22704	3.96112	2.61285	2.08069
30	2.155	1.87395	2.30502	4.01072	2.59865	2.26101
30.1	2.13966	1.88419	2.22648	4.36029	2.55339	2.3595
30.2	2.22382	1.96123	2.28064	3.98125	2.49776	2.39613
30.3	2.13153	1.96863	2.2427	4.16925	2.36655	2.45972
30.4	2.08499	1.87341	2.29472	4.19922	2.53894	2.31236
30.5	2.09331	1.80736	2.30925	4.03557	2.52084	2.22589
30.6	2.01313	1.85811	2.32993	4.27303	2.48474	2.373
30.7	2.01792	1.96954	2.32081	4.24658	2.50937	2.47047
30.8	2.02596	2.04312	2.32124	4.26367	2.44992	2.49528
30.9	2.23765	1.93324	2.25069	4.03995	2.45171	2.44754
31	2.25224	1.95442	2.3993	4.25348	2.5812	2.55037
31.1	2.22584	1.9409	2.44322	4.16217	2.51273	2.57835
31.2	2.27418	1.9153	2.3925	4.23895	2.52722	2.56264
31.3	2.23567	1.9513	2.43303	4.20465	2.74402	2.5062
31.4	2.24949	1.96901	2.51209	3.84313	2.81613	2.49467
31.5	2.02436	2.04154	2.48123	4.22983	2.93603	2.50568
31.6	2.06789	1.99775	2.38352	4.06489	2.66676	2.46761
31.7	2.08323	1.84517	2.51142	4.09499	2.74956	2.31243
31.8	2.22635	1.93418	2.29133	4.00774	2.60373	2.29648
31.9	2.09691	1.94983	2.40571	3.35327	2.70952	2.37713
32	2.20631	1.92839	2.33457	3.29685	2.62754	2.58168
32.1	2.1139	1.90035	2.24639	3.40993	2.64697	2.45389
32.2	2.03146	1.86914	2.2349	3.54681	2.57327	2.70466
32.3	2.04646	1.88387	2.31489	3.60727	2.35969	2.75734
32.4	1.98619	1.89991	2.38285	3.62461	2.54251	2.77128
32.5	2.058	1.90489	2.38472	3.50201	2.684	2.51329
32.6	2.03159	1.89123	2.38042	3.86123	2.82619	2.65951
32.7	2.08221	1.84362	2.38752	3.80188	2.90923	2.4919
32.8	2.0476	1.94867	2.32331	3.37374	3.09176	2.24187
32.9	2.11539	1.94161	2.30774	3.72127	3.15795	2.47586
33	2.20137	2.01564	2.41516	3.53573	3.04002	2.47096
33.1	2.17694	1.94455	2.32103	3.50673	2.91491	2.35909
33.2	2.19408	1.94625	2.38356	3.89948	2.91414	2.39407
33.3	2.29881	1.98694	2.40288	3.84294	2.85736	2.2896
33.4	2.27139	1.92563	2.3798	3.63074	3.00205	2.21043
33.5	2.43193	1.95532	2.32771	3.8302	2.99709	2.26047
33.6	2.30702	1.93276	2.26001	3.85035	2.89642	2.22185
33.7	2.36384	1.93602	2.3167	3.89241	3.05018	2.29165
33.8	2.34685	1.99455	2.39773	4.23889	2.97591	2.55647
33.9	2.24366	1.96379	2.3364	3.94294	2.93091	2.69166
34	2.27674	1.87661	2.31466	3.93858	3.21173	2.58411
34.1	2.30109	1.97203	2.38373	3.91799	3.04789	2.22798
34.2	2.31434	1.94103	2.38595	3.8141	3.29646	2.22327
34.3	2.27049	1.92633	2.40221	3.98292	3.07811	2.29031
34.4	2.33819	2.06729	2.43075	3.81894	3.12467	2.24482
34.5	2.25446	1.87341	2.49891	4.13578	3.25344	2.14828
34.6	2.31284	1.84834	2.48674	4.20158	3.73407	2.30519
34.7	2.29726	1.86792	2.35158	3.9355	3.62435	2.35079
34.8	2.33747	1.8859	2.37412	4.04862	3.26895	2.3181
34.9	2.20783	1.81355	2.53005	4.09277	3.16104	2.49449
35	2.32907	1.8482	2.40962	4.35561	3.22532	2.44836
35.1	2.25297	1.85	2.47977	4.20138	3.0584	2.5571
35.2	2.26244	1.9083	2.48554	4.29315	3.03042	2.6036
35.3	2.31785	1.81993	2.34151	4.08973	3.02655	2.53187
35.4	2.23213	1.86736	2.35126	4.22136	2.79525	2.53417
35.5	2.17551	1.86219	2.33388	3.96839	2.94331	2.61198
35.6	2.15711	1.89656	2.34391	4.49737	2.98047	2.66326
35.7	2.08651	1.91334	2.41743	4.34759	2.84398	2.86054
35.8	2.2808	1.86689	2.36844	4.2045	3.12343	2.99296
35.9	2.30924	1.8821	2.30891	4.31794	2.96905	2.98471
36	2.28567	1.80627	2.4001	4.43935	2.82839	3.16084
36.1	2.13713	1.90542	2.46153	3.98435	3.04027	2.75469
36.2	2.10767	1.85034	2.32343	4.10386	3.12998	2.87056
36.3	2.3074	1.99004	2.33312	3.93482	3.09285	2.67138
36.4	2.08802	1.88419	2.40951	3.82104	3.18489	2.71749
36.5	2.06771	1.96084	2.33019	4.0223	3.29333	2.37278
36.6	2.09772	1.85945	2.2583	4.37114	3.17243	2.57501
36.7	2.22948	1.92586	2.27864	4.52851	3.09874	2.59431
36.8	2.27	1.88771	2.34903	4.46149	3.17069	2.53018
36.9	2.18275	1.82453	2.27635	4.22919	3.13271	2.48076
37	2.28774	1.96174	2.42473	4.39401	3.18593	2.56678
37.1	2.18891	1.99417	2.47806	4.2168	3.02911	2.54197
37.2	2.26494	1.96929	2.3892	4.26922	3.03347	2.60703
37.3	2.06291	1.93898	2.27932	4.26714	2.87418	2.50926
37.4	2.18609	1.92066	2.32101	4.38416	3.09072	2.55726
37.5	2.197	2.04385	2.30099	4.27016	3.06469	2.58727
37.6	2.108	1.94728	2.31172	4.0295	2.98189	2.74334
37.7	2.05488	1.95154	2.43118	4.07827	3.23234	2.69817
37.8	2.05927	2.06351	2.32852	4.10088	3.0982	2.68969
37.9	2.11217	2.12429	2.29912	4.03295	3.08232	2.55544
38	2.07916	2.11628	2.27163	3.93617	3.15233	2.60194
38.1	2.01642	2.08655	2.35126	4.14384	3.10124	2.61055
38.2	2.1036	2.04155	2.23552	3.96004	3.14483	2.63043
38.3	2.09552	2.0472	2.24119	4.14801	3.17285	2.42915
38.4	2.08293	2.00065	2.3728	4.31779	3.11354	2.53746
38.5	2.05331	1.97489	2.34282	4.07717	2.90645	2.67836
38.6	2.02051	1.97266	2.29785	3.79764	2.67625	2.83936
38.7	2.02029	2.05104	2.32264	3.79303	2.96781	2.70412
38.8	2.06891	2.01459	2.374	4.16465	3.21104	2.66579
38.9	1.99359	1.96277	2.46425	4.06062	3.1078	2.87624
39	2.15768	1.78926	2.34948	4.40722	2.65823	2.76716
39.1	2.05418	1.79689	2.36432	4.55107	2.64771	2.73492
39.2	2.0805	1.79302	2.44842	4.60743	2.50189	2.70775
39.3	2.14217	1.84581	2.31519	4.70069	2.54201	2.71603
39.4	2.06891	1.88429	2.3416	4.46709	2.45414	3.12853
39.5	2.12654	1.91866	2.37892	4.51786	2.46431	3.04371
39.6	2.10383	1.90705	2.2523	4.31175	2.42217	3.07349
39.7	2.10715	1.85531	2.33396	4.18478	2.48642	2.87594
39.8	2.05456	1.83838	2.347	4.33537	2.60929	2.77363
39.9	2.11272	1.89814	2.35675	4.39392	2.60522	2.64534
40	2.15949	1.89532	2.36828	4.11692	2.67186	2.59661
40.1	2.08016	1.86119	2.24704	3.97207	2.67602	2.52004
40.2	2.02662	1.97603	2.32295	3.90296	2.54539	2.58937
40.3	2.12146	1.91792	2.27055	3.86058	2.83595	2.565
40.4	2.1968	1.9204	2.1639	3.91827	2.79161	2.5511
40.5	2.22397	1.96529	2.35178	3.8133	2.68032	2.71858
40.6	2.22306	1.93333	2.35579	3.60714	2.68983	2.60298
40.7	2.11866	1.9239	2.31781	3.65899	2.57197	2.75597
40.8	2.19397	1.94217	2.36464	3.64035	2.45621	2.71082
40.9	2.21814	1.94783	2.29138	3.64001	2.40509	2.72967
41	2.15067	1.86687	2.34314	3.80447	2.33838	2.78632
41.1	2.16247	1.93626	2.43383	3.88987	2.39079	2.88279
41.2	2.23823	1.78266	2.31277	3.77002	2.48695	2.85824
41.3	2.223	1.95384	2.30254	3.87564	2.51589	2.85794
41.4	2.26893	1.85407	2.37503	4.14845	2.77754	2.82852
41.5	2.15568	1.85627	2.37378	3.73971	2.89697	2.91023
41.6	2.13393	1.86227	2.34962	3.78063	2.77071	2.72546
41.7	2.09561	1.85546	2.35402	3.54035	2.66977	2.85047
41.8	2.10762	1.81589	2.36977	3.59713	2.67465	2.96253
41.9	2.09016	1.88936	2.38109	3.75097	2.92043	3.08347
42	2.20306	1.93166	2.35866	3.7298	2.87374	2.89421
42.1	2.19914	1.88113	2.4641	3.66207	3.10793	2.92947
42.2	2.25666	1.90857	2.40389	3.71127	2.89546	2.69895
42.3	2.15181	1.8979	2.30729	3.7531	2.75672	2.66819
42.4	2.12679	1.9392	2.3517	3.86736	2.71964	2.69159
42.5	2.01559	1.91184	2.31628	3.67077	2.57529	2.73347
42.6	1.92692	1.89327	2.35564	3.43	2.6145	2.69769
42.7	1.97858	1.89743	2.32564	3.66476	2.4544	2.65701
42.8	2.07107	1.98585	2.2163	3.56246	2.5053	2.58067
42.9	2.03957	1.95616	2.30055	3.78275	2.36761	2.56088
43	2.13737	1.95787	2.29993	3.98726	2.49419	2.64113
43.1	2.1676	1.87781	2.35923	3.72029	2.89736	2.5759
43.2	2.23684	1.92027	2.24975	3.8435	2.64606	2.48081
43.3	2.25682	1.90605	2.49647	4.25071	2.76131	2.58055
43.4	2.19255	1.92321	2.39468	4.00357	2.78256	2.75202
43.5	2.10713	1.849	2.35292	3.85743	2.64349	2.65928
43.6	2.14879	1.8154	2.35723	3.96036	2.68219	2.76228
43.7	2.20604	1.83746	2.40046	3.98233	2.76372	2.70507
43.8	2.1408	1.90228	2.53587	3.92581	2.90536	2.99455
43.9	2.16126	1.94477	2.58848	3.86123	2.86654	2.93826
44	2.13672	1.91082	2.36225	3.9846	3.05002	2.89623
44.1	2.09069	2.0106	2.3467	3.90043	3.01628	2.75946
44.2	2.18769	2.09393	2.53137	3.85586	3.30308	2.68238
44.3	2.19817	1.91939	2.50947	3.71991	3.05801	3.021
44.4	2.15932	1.91195	2.46505	3.76589	3.05773	2.78216
44.5	2.25515	1.82531	2.32963	3.76592	2.96805	2.87397
44.6	2.25744	1.90636	2.55277	3.49169	3.0806	2.867
44.7	2.08231	1.94252	2.49221	3.43721	2.9188	3.01714
44.8	2.16811	1.99448	2.37605	3.68195	2.94878	2.81253
44.9	2.24412	1.84663	2.29722	3.84332	2.97157	2.80221
45	2.3486	1.87858	2.43724	3.70782	3.10486	2.86751
45.1	2.31371	1.922	2.41705	3.8116	3.26293	2.92623
45.2	2.29585	1.85624	2.39363	3.8071	3.43259	2.90378
45.3	2.20522	1.86572	2.43065	3.78493	3.27967	2.75446
45.4	2.39955	1.86945	2.49493	3.75125	3.16661	2.86243
45.5	2.21799	1.81577	2.37941	3.62664	3.33778	2.98758
45.6	2.45987	1.81755	2.32435	3.59646	3.29537	3.2695
45.7	2.39323	1.89507	2.21964	3.6912	3.33099	3.00848
45.8	2.34693	1.88977	2.48881	3.54345	3.15881	3.16052
45.9	2.41229	1.9983	2.50596	3.74836	3.06325	3.13905
46	2.40107	1.90835	2.55768	3.7948	3.12963	3.06228
46.1	2.38137	1.89514	2.44495	3.74284	3.11489	2.90252
46.2	2.43047	1.88103	2.39471	3.92591	3.1393	2.75982
46.3	2.47527	2.0082	2.21081	3.7516	3.14451	3.10768
46.4	2.56754	2.09976	2.35976	3.65434	3.24807	2.97686
46.5	2.35178	1.91953	2.3622	3.49918	3.13067	2.94118
46.6	2.4817	1.96852	2.46933	3.2695	2.83919	2.90237
46.7	2.30138	2.0357	2.37302	3.64936	2.93355	2.88435
46.8	2.30295	1.93544	2.44408	3.5676	2.88172	2.85958
46.9	2.38794	1.89727	2.4777	3.56241	2.95163	2.73166
47	2.43204	1.91144	2.44121	3.56931	2.76644	2.89391
47.1	2.31746	1.85657	2.54252	3.37041	2.81929	2.96551
47.2	2.20994	1.94195	2.48993	3.49694	2.91976	3.05951
47.3	2.2797	1.89023	2.46954	3.31073	3.08941	2.94335
47.4	2.28067	1.86661	2.40437	3.59177	3.02698	2.69178
47.5	2.31337	1.92021	2.50938	3.49122	2.87839	2.90556
47.6	2.21912	1.89435	2.45739	3.39807	2.88031	2.98381
47.7	2.22567	1.94033	2.48169	3.48403	3.03562	2.99106
47.8	2.32329	1.89332	2.38998	3.70414	3.0114	2.92417
47.9	2.29234	1.88115	2.44563	3.44004	2.80168	2.88415
48	2.31325	1.90665	2.52941	3.49864	2.88586	3.14084
48.1	2.37591	1.85074	2.41504	3.13977	2.75772	2.95891
48.2	2.3811	1.85646	2.36478	3.18465	2.94012	3.00426
48.3	2.46347	2.00092	2.35932	3.35206	2.92721	2.9308
48.4	2.40604	1.9434	2.37301	3.21725	3.03542	2.88432
48.5	2.34555	1.94299	2.27334	3.29283	2.74351	2.95592
48.6	2.43302	2.00249	2.26648	3.40016	2.89032	2.98816
48.7	2.41908	1.95944	2.28395	3.47224	2.81857	2.74496
48.8	2.50642	2.03416	2.35705	3.67819	2.78543	2.86445
48.9	2.4431	1.96608	2.36099	3.58083	2.68017	2.81716
49	2.35181	1.95838	2.33288	3.61726	2.77709	3.04403
49.1	2.41294	1.91863	2.23283	3.57249	2.77505	2.97184
49.2	2.53003	1.85328	2.30653	3.67195	2.65657	2.89767
49.3	2.34072	1.88586	2.25219	3.40363	2.58058	2.94891
49.4	2.52116	1.96757	2.30866	3.52351	2.77632	3.14287
49.5	2.36625	1.98887	2.49055	3.65049	2.70647	3.0601
49.6	2.39459	2.01282	2.4049	3.84181	2.80656	3.1361
49.7	2.37639	1.95504	2.39812	3.69969	2.77604	3.05416
49.8	2.33541	1.95116	2.39264	3.51086	2.93081	3.11659
49.9	2.45914	1.95237	2.40401	3.86128	2.83161	2.84701
50	2.48428	1.87865	2.38213	3.75598	2.83009	2.8022
50.1	2.61497	1.93373	2.35718	3.59503	2.8075	2.82949
50.2	2.47285	1.92281	2.34858	3.52633	2.84261	2.96062
50.3	2.66935	1.86382	2.39061	3.5769	2.97341	2.96463
50.4	2.52677	1.92105	2.40877	3.45334	2.79632	2.74062
50.5	2.51603	1.81458	2.26185	3.58779	2.80764	2.90496
50.6	2.46666	1.9182	2.47238	3.43567	2.80249	2.80095
50.7	2.47774	1.7246	2.43703	3.29	2.71644	2.89385
50.8	2.3801	1.95717	2.47365	3.43163	2.75861	3.21321
50.9	2.35612	1.76689	2.42999	3.58048	2.79876	3.19114
51	2.42818	1.7799	2.41624	3.5515	2.78276	2.87875
51.1	2.33624	1.78846	2.4265	3.49638	2.54752	3.16625
51.2	2.45148	1.77918	2.41821	3.66634	2.55122	3.1205
51.3	2.42268	1.80213	2.42602	3.85735	2.71136	3.02813
51.4	2.45027	1.90347	2.35285	3.62774	2.96994	2.99546
51.5	2.4933	1.91854	2.37894	3.408	3.03233	3.17657
51.6	2.46279	1.85583	2.36803	3.40861	3.06037	3.05513
51.7	2.44661	1.92457	2.3379	3.67909	2.87719	3.407
51.8	2.41589	1.83251	2.21167	3.70507	2.87164	3.54514
51.9	2.32392	1.94505	2.32342	3.62795	2.91109	3.38492
52	2.27418	1.95649	2.38788	3.60935	2.63616	3.48762
52.1	2.19676	1.8139	2.44181	3.52207	2.73283	3.54248
52.2	2.3928	1.79237	2.59856	3.72805	2.78143	3.60914
52.3	2.38948	1.75703	2.36811	3.57104	2.92659	3.80175
52.4	2.3292	1.92331	2.41179	3.47384	3.03165	3.77384
52.5	2.37641	1.96302	2.34058	3.67193	3.09328	4.0069
52.6	2.29526	1.90162	2.48617	3.6597	3.32357	3.86195
52.7	2.30002	2.05797	2.43921	3.82197	3.09153	3.99235
52.8	2.40038	1.96322	2.31485	3.69562	3.1547	3.67658
52.9	2.31024	1.8144	2.29334	3.61024	3.19424	3.72871
53	2.35449	1.92489	2.28987	3.55082	3.25242	4.01283
53.1	2.27789	1.82579	2.3483	3.67399	3.18696	3.86459
53.2	2.24073	1.85717	2.36031	3.71304	2.93824	3.8258
53.3	2.25791	1.79327	2.42827	3.52546	2.90304	3.72415
53.4	2.20112	1.78544	2.38059	3.72325	3.16866	3.63709
53.5	2.23442	1.87977	2.40229	3.68576	2.98203	3.49807
53.6	2.17014	1.88105	2.32292	3.77877	2.91751	3.60783
53.7	2.21503	2.00411	2.29328	3.6156	2.97476	3.58827
53.8	2.31675	1.95527	2.28235	3.63821	2.57604	3.54509
53.9	2.31612	1.91955	2.09088	3.45806	2.90598	3.83972
54	2.31877	2.05753	2.23115	3.4688	3.05179	3.57459
54.1	2.28119	1.90418	2.25495	3.39989	3.06369	3.70088
54.2	2.2287	1.93349	2.31239	3.37316	3.10754	4.00746
54.3	2.22031	1.99019	2.33823	3.53895	3.00113	3.99608
54.4	2.25661	1.90846	2.30966	3.38664	3.13782	3.77791
54.5	2.21292	1.91315	2.36816	3.50099	3.15989	3.96739
54.6	2.30642	1.99982	2.31236	3.57225	3.22199	3.78792
54.7	2.12653	1.86841	2.27731	3.30738	3.07087	3.66828
54.8	2.26415	1.88706	2.27381	3.22288	3.31428	3.85717
54.9	2.21272	1.84027	2.34167	3.22766	3.17184	3.82508
55	2.18166	1.8937	2.48725	3.22744	3.27952	3.80658
55.1	2.1987	1.86495	2.43948	3.36623	3.1554	3.41969
55.2	2.24886	1.94362	2.57457	3.41208	3.0999	3.44794
55.3	2.21029	1.95853	2.67227	3.4784	3.02908	3.56569
55.4	2.24984	1.85459	2.57831	3.28415	3.12071	3.59327
55.5	2.29835	1.89035	2.37896	3.54751	3.00776	3.65098
55.6	2.22971	1.9393	2.42074	3.71215	3.01155	3.99183
55.7	2.30597	1.91963	2.31943	3.58913	3.08869	3.80569
55.8	2.32248	1.887	2.26022	3.80855	3.01901	3.97392
55.9	2.30009	1.86496	2.39301	3.67532	3.00499	3.7079
56	2.31119	1.80733	2.39658	3.58752	2.94149	3.86437
56.1	2.23197	1.81127	2.35349	3.57688	2.9686	3.75774
56.2	2.40676	1.81277	2.33257	3.42233	3.02144	3.60191
56.3	2.36468	1.85763	2.31336	3.43036	2.97349	3.41205
56.4	2.39315	1.96496	2.35359	3.45139	2.93225	3.4161
56.5	2.26058	1.88576	2.33647	3.34248	3.13876	3.64
56.6	2.37176	1.92984	2.22676	3.47936	3.04312	3.58714
56.7	2.32393	2.00311	2.26235	3.68595	2.82185	3.78516
56.8	2.32183	1.93846	2.33269	3.47421	2.91475	3.67574
56.9	2.38537	1.9282	2.31308	3.26206	2.69917	3.89623
57	2.3324	1.87607	2.17998	3.40685	2.69146	3.8778
57.1	2.44088	1.94594	2.32716	3.19022	2.92255	3.73719
57.2	2.33675	1.89021	2.29438	3.40874	2.79205	3.67094
57.3	2.50539	1.8195	2.26263	3.60349	2.83465	3.67216
57.4	2.30957	1.83091	2.26345	3.13134	2.88339	3.83809
57.5	2.45927	1.91402	2.14511	3.51541	2.77356	3.88309
57.6	2.42466	1.9582	2.15183	3.57659	2.79347	3.87176
57.7	2.49508	1.93978	2.11362	3.61485	2.8966	3.8342
57.8	2.34229	1.90362	2.14142	3.35551	2.74223	3.93423
57.9	2.4015	1.87791	2.08797	3.43023	2.67157	3.68393
58	2.39011	1.92963	2.37587	3.31292	2.63583	3.80981
58.1	2.36737	1.92949	2.24883	3.22216	2.78004	3.60864
58.2	2.4665	1.91582	2.10736	3.2716	2.81327	3.57628
58.3	2.44568	1.89743	2.22953	3.1837	2.73303	3.55852
58.4	2.41019	1.97467	2.24704	3.34373	2.64357	3.92098
58.5	2.38346	2.02487	2.14475	3.23878	2.67661	3.74044
58.6	2.4368	1.91638	2.33511	3.43788	2.81878	3.84167
58.7	2.38274	1.99049	2.40151	3.4107	2.69941	3.83188
58.8	2.53837	2.05314	2.42567	3.38126	2.81447	3.63186
58.9	2.46985	1.88258	2.32811	3.43978	2.72661	3.47226
59	2.51811	1.88866	2.19637	3.4055	3.05766	3.4074
59.1	2.45683	1.93101	2.29641	3.34777	3.10133	3.43778
59.2	2.55896	1.88969	2.19496	3.43392	3.68795	3.5868
59.3	2.67636	1.89376	2.26973	3.38787	3.33478	3.19366
59.4	2.54874	1.90695	2.16863	3.49608	2.96168	3.45734
59.5	2.62171	1.89894	2.28786	3.27451	3.16741	3.51542
59.6	2.68199	1.91424	2.16221	3.59628	3.23478	3.43528
59.7	2.66579	2.00872	2.23509	3.69886	3.38284	3.64617
59.8	2.77496	1.80223	2.21357	3.95909	3.44774	3.40951
59.9	2.58362	1.89349	2.26046	3.98794	3.65292	3.64215
60	2.45938	1.89621	2.15692	4.05449	3.58947	3.7238
60.1	2.45188	1.98562	2.27933	4.28331	3.21591	3.99475
60.2	2.54167	1.87345	2.25844	4.21231	2.98256	3.66257
60.3	2.52584	1.9687	2.32724	4.3776	3.49668	3.72687
60.4	2.43407	1.94189	2.1246	4.27721	3.15317	3.73915
60.5	2.3847	1.86663	2.38315	4.45218	3.21487	4.04717
60.6	2.34191	1.90666	2.21263	4.31762	3.03347	4.01002
60.7	2.35381	1.9729	2.22866	4.16949	3.08534	4.20235
60.8	2.31893	1.95518	2.16629	4.36994	2.99789	3.81758
60.9	2.39075	1.92931	2.21486	4.71838	3.14194	4.01007
61	2.28225	1.99456	2.24394	4.608	3.19049	3.97811
61.1	2.37083	1.93429	2.26862	4.45332	3.12711	3.68869
61.2	2.23871	2.09673	2.24564	4.4767	3.33988	3.6533
61.3	2.20674	2.02681	2.27069	4.65286	3.21176	3.53785
61.4	2.20379	2.04087	2.38275	4.7301	3.1581	3.606
61.5	2.15058	2.03649	2.34899	4.88169	2.80254	3.67731
61.6	2.17731	2.09201	2.19734	4.93874	3.07545	3.5672
61.7	2.2994	2.05704	2.34064	4.79641	2.99533	3.81944
61.8	2.09888	2.02759	2.32604	4.51792	3.10382	3.83212
61.9	2.14114	2.07992	2.35061	4.71815	3.32091	3.62735
62	2.11069	1.95152	2.13975	4.53842	3.08105	3.56852
62.1	2.00762	1.93332	2.31353	4.50572	3.33611	3.83317
62.2	2.14616	1.97324	2.23952	4.6025	3.3683	3.88371
62.3	2.16026	1.90772	2.28042	4.60401	3.31611	3.88992
62.4	2.21824	1.92251	2.3637	4.40992	3.34173	3.65098
62.5	2.17754	1.99658	2.27228	4.38984	3.18753	3.61275
62.6	2.08551	2.03417	2.22036	4.27904	3.15851	3.57281
62.7	2.11674	1.97556	2.32766	4.02378	3.54186	3.60643
62.8	2.15917	1.94198	2.21554	3.96269	3.47778	3.42274
62.9	2.11432	2.08586	2.26646	3.83686	3.30143	3.25477
63	2.02928	2.08969	2.26933	3.75116	3.22076	3.28912
63.1	2.0106	2.10106	2.21161	3.78009	3.03273	3.47614
63.2	2.1189	2.08363	2.27488	3.72459	3.12125	3.42516
63.3	2.15378	2.00815	2.32243	3.7286	2.89191	3.35141
63.4	2.14241	2.02699	2.22704	3.74861	3.2204	3.47855
63.5	2.13065	1.95894	2.21395	3.48056	3.09143	3.71386
63.6	2.02415	1.9749	2.38359	3.61383	3.08924	3.84393
63.7	1.98157	1.97089	2.34414	3.70688	3.24054	3.65733
63.8	2.04247	1.93221	2.41701	3.53017	3.19722	3.68251
63.9	2.11463	1.96574	2.38211	3.47121	3.50086	3.50083
64	2.06085	1.93225	2.43202	3.43045	3.39746	3.4377
64.1	2.11254	1.92845	2.47134	3.60472	3.52527	3.43346
64.2	2.03885	2.00402	2.46637	3.66712	3.52966	3.70724
64.3	2.09984	1.95912	2.2645	3.70956	3.43009	3.44733
64.4	2.15968	1.99532	2.24385	3.63101	3.53351	3.5712
64.5	2.08534	1.98595	2.40716	3.47148	3.77871	3.61778
64.6	2.07839	1.88533	2.40244	3.4635	3.60295	3.48698
64.7	2.15512	2.03232	2.4923	3.59662	3.74833	3.72457
64.8	2.00699	1.9889	2.46284	3.61678	3.66801	4.15367
64.9	1.99823	1.96813	2.34545	3.64273	3.73365	4.03751
65	2.03681	1.93152	2.54394	3.69018	3.67978	4.26122
65.1	2.05033	1.98833	2.51784	3.59895	3.8135	4.60151
65.2	1.96061	1.94102	2.43881	3.84589	3.59523	4.51882
65.3	1.94564	2.03056	2.47406	3.77289	3.47721	4.52075
65.4	1.95199	1.98097	2.38561	3.58695	3.96252	4.85401
65.5	2.1781	1.99767	2.41115	3.67971	3.93172	4.43148
65.6	2.04404	1.92232	2.47084	3.75023	3.67314	4.35609
65.7	2.06255	1.91472	2.43346	3.86663	3.71222	4.48031
65.8	2.10248	1.99199	2.48455	3.61941	3.42901	4.56203
65.9	2.17132	1.91952	2.38204	3.59245	3.49312	4.60798
66	2.08705	1.96672	2.37211	3.6052	3.63451	4.2878
66.1	2.0235	1.99053	2.45398	3.54312	3.57128	4.6266
66.2	1.98685	1.9435	2.32557	3.76972	3.65394	4.65623
66.3	1.99484	1.94614	2.38073	3.75027	3.31722	4.3832
66.4	2.03875	1.96994	2.27435	3.70356	3.52271	4.70407
66.5	2.14152	2.04429	2.21584	3.81068	3.28891	4.33138
66.6	2.03355	2.03366	2.23636	3.6548	3.42585	4.76124
66.7	2.01976	2.01242	2.38265	3.48912	3.25736	4.55817
66.8	2.01365	2.11709	2.4253	3.54041	2.96059	4.5219
66.9	1.95994	1.94955	2.21338	3.56594	3.33991	4.55324
67	2.05585	2.07341	2.26417	3.41993	3.41274	4.66791
67.1	1.93853	2.08193	2.18483	3.23019	3.27951	4.49689
67.2	1.99398	2.0951	2.28822	3.21663	3.07531	4.38489
67.3	1.83722	2.11356	2.21806	3.28963	3.27669	4.32166
67.4	1.82441	2.07818	2.27336	3.08348	3.29271	3.95374
67.5	1.95863	2.03958	2.22906	3.07221	3.25624	4.05513
67.6	1.92181	1.97433	2.25006	3.15663	3.15897	4.00207
67.7	2.0036	2.08258	2.1413	3.35835	3.22728	3.90534
67.8	2.06453	2.03514	2.23652	3.4071	3.54124	3.98648
67.9	2.05645	2.08165	2.14944	3.29703	3.43704	3.96602
68	2.00083	2.10975	2.09888	3.39549	3.33553	4.00636
68.1	2.11793	2.0383	2.1353	3.67283	2.84305	4.05078
68.2	1.99747	2.15579	2.15577	3.82293	3.18163	3.72094
68.3	2.05736	2.1064	2.22053	3.52993	2.96406	3.93565
68.4	1.99756	2.06786	2.21906	3.60149	3.06069	4.06702
68.5	2.11724	2.05953	2.16404	3.56408	3.30165	3.92326
68.6	2.03418	2.10295	2.22086	3.64393	3.19007	3.90368
68.7	1.95781	2.13618	2.30981	3.47171	3.25387	3.87927
68.8	1.9638	2.0334	2.0911	3.38873	3.17169	3.74427
68.9	1.95369	2.0955	2.16451	3.43872	2.98082	3.69358
69	1.99032	2.04436	2.11684	3.62927	2.76457	4.03293
69.1	2.03764	2.0418	2.16008	3.40649	2.85268	3.76732
69.2	2.09004	2.10025	2.19825	3.4963	2.75891	3.58244
69.3	2.09044	1.98594	2.30319	3.5359	2.92391	4.02394
69.4	2.06673	2.0595	2.23747	3.49723	2.85576	3.81135
69.5	2.09471	2.09082	2.19205	3.62873	2.85949	4.00682
69.6	2.0976	2.08562	2.11419	3.69721	2.86395	4.09139
69.7	2.16527	2.11429	2.13766	3.76593	2.88426	3.73834
69.8	2.05762	2.0762	2.36523	3.71208	2.88714	3.94452
69.9	2.0951	2.14638	2.36326	4.08671	3.11834	4.0901
70	2.06793	2.0509	2.3864	3.99785	3.14834	4.08412
70.1	2.14169	2.11953	2.47447	4.00368	2.9373	4.18039
70.2	2.15718	2.21035	2.40865	3.78481	3.13543	3.84398
70.3	2.04435	2.20771	2.5118	3.80219	3.36467	4.10921
70.4	2.15076	2.14209	2.39813	4.01611	3.23746	4.16906
70.5	2.15947	2.11851	2.36007	4.02171	3.34083	4.17924
70.6	2.02892	2.0412	2.36983	4.04667	3.40043	4.21374
70.7	2.14727	1.98919	2.32587	4.27708	3.29529	3.93071
70.8	2.18351	2.16066	2.21351	4.26714	3.30789	3.82133
70.9	2.13304	2.11224	2.33306	4.09835	3.17841	3.53794
71	2.28198	2.00159	2.36237	4.01814	3.15107	3.45073
71.1	2.23152	1.98731	2.37654	4.09118	3.06154	3.67084
71.2	2.21861	1.95164	2.39947	4.08513	2.90163	3.62701
71.3	2.22514	1.98194	2.26272	4.24385	2.93387	3.813
71.4	2.35088	2.02195	2.3104	4.26876	2.88733	3.66201
71.5	2.14017	2.05826	2.47992	4.01917	2.84259	3.33947
71.6	2.14698	2.02529	2.38789	3.99809	2.93449	3.55142
71.7	2.14924	2.19296	2.42613	4.05789	3.04347	3.739
71.8	2.17979	2.15449	2.51425	4.28841	3.05213	3.79148
71.9	2.0913	2.12476	2.44899	4.17026	3.01926	3.5454
72	1.98619	2.0994	2.48992	4.08795	2.99554	3.57188
72.1	2.0482	2.15415	2.46069	3.9485	2.77123	3.8032
72.2	2.15128	2.05881	2.4512	3.90626	2.788	3.7676
72.3	2.08139	2.10186	2.46514	3.73856	2.89607	3.63863
72.4	2.05617	2.13307	2.51288	3.91849	2.8191	3.88775
72.5	2.10101	2.14289	2.51297	3.73646	2.92973	3.66534
72.6	2.10466	2.06664	2.44817	3.67708	3.0475	3.32781
72.7	2.08564	2.19511	2.55943	3.62901	2.8271	3.63681
72.8	2.09794	2.10154	2.48017	3.56896	2.90681	3.62654
72.9	2.14284	2.16387	2.39049	3.7596	2.85934	3.44261
73	2.09935	2.19552	2.39331	3.68496	2.67736	3.40598
73.1	1.989	2.11702	2.53648	3.65311	2.67993	3.46772
73.2	2.09463	2.17902	2.45102	3.85863	2.73465	3.78829
73.3	2.08585	2.10024	2.39856	3.87113	2.72546	3.98786
73.4	2.10787	2.12286	2.4473	3.7586	2.74572	4.10707
73.5	2.07855	2.06388	2.31843	3.62792	2.57591	3.95834
73.6	2.0417	2.16719	2.408	3.51177	2.72206	3.98887
73.7	2.04332	2.22719	2.34185	3.66291	2.82098	4.0084
73.8	2.05355	2.18846	2.28385	3.31613	2.74789	4.15368
73.9	1.87768	2.03957	2.31506	3.54384	2.81701	3.97042
74	2.02591	2.12316	2.39011	3.52414	2.72985	4.04315
74.1	2.02817	2.01385	2.23635	3.49672	2.81521	3.73578
74.2	2.0313	2.10354	2.26932	3.34342	2.86907	3.80237
74.3	2.01983	2.15776	2.24055	3.38465	3.20411	3.45904
74.4	2.15322	2.0982	2.19999	3.57673	2.95503	3.55132
74.5	1.95321	2.17048	2.19285	3.75855	3.05386	3.57474
74.6	1.94558	2.10112	2.1764	4.11506	2.94488	3.68513
74.7	2.04803	2.08277	2.22829	3.93766	2.98397	3.61496
74.8	2.02412	2.11687	2.17006	4.05507	2.94006	3.73168
74.9	2.00529	1.97084	2.35322	4.00721	2.97043	3.65135
75	1.97408	1.99113	2.29839	3.85074	2.94854	4.01563
75.1	1.984	2.07566	2.37869	3.81486	2.91651	3.80366
75.2	1.96696	2.01684	2.34667	3.79299	2.85915	4.19677
75.3	2.14213	2.04583	2.25036	3.71376	2.76617	3.81938
75.4	2.09341	2.09344	2.21206	4.03134	3.10097	3.93241
75.5	1.9267	2.08067	2.43155	4.08557	3.3901	3.76939
75.6	2.01183	2.19863	2.36138	4.17783	3.17434	3.7253
75.7	1.87406	2.0956	2.31348	3.77081	3.26547	3.64048
75.8	1.91765	2.24019	2.39288	3.77025	3.35481	3.67564
75.9	1.86856	2.17065	2.31342	3.98425	3.39959	3.74011
76	1.91725	2.11854	2.28515	4.03698	3.33064	3.63648
76.1	1.85125	2.2046	2.30655	4.02937	3.09408	3.54909
76.2	1.93005	2.19678	2.3682	4.08452	3.42078	3.30072
76.3	1.86068	2.23322	2.3807	3.90466	3.35066	3.1853
76.4	1.97064	2.2659	2.36283	3.93228	3.27796	3.38076
76.5	1.91846	2.11092	2.24337	4.11995	3.11125	3.43703
76.6	2.08488	2.09647	2.38626	4.04868	3.29915	3.65878
76.7	1.98704	2.12015	2.3487	3.80656	3.22106	3.67018
76.8	2.04819	2.14364	2.25035	3.90945	3.18683	3.36616
76.9	1.89722	2.04092	2.23669	3.92921	3.04986	3.43034
77	2.03025	2.06156	2.26633	4.13196	3.19677	3.59498
77.1	2.03556	2.01044	2.34411	4.21537	2.99909	3.56384
77.2	1.80543	2.03717	2.28222	3.7705	2.9689	3.2598
77.3	2.00743	2.00915	2.3241	3.9347	3.23709	3.28111
77.4	1.95065	2.0763	2.3772	3.70804	3.26717	3.1141
77.5	2.02862	2.01992	2.35323	3.63459	3.03235	3.3268
77.6	1.99852	2.03207	2.3837	3.58384	3.19183	3.28016
77.7	1.93841	2.12733	2.37832	3.87628	3.1005	3.17862
77.8	1.90006	2.03849	2.34472	3.70749	3.06259	3.14772
77.9	2.02505	2.08795	2.36111	3.61652	3.13618	3.00841
78	1.97886	2.06544	2.38409	3.59833	3.24138	3.11653
78.1	1.9532	2.01473	2.23091	3.66777	3.52481	3.2351
78.2	2.11112	2.01623	2.29563	3.69056	3.31557	3.21765
78.3	1.9871	2.07192	2.33968	3.67653	3.37847	3.33347
78.4	2.0641	2.11624	2.44115	3.76877	3.5535	3.50857
78.5	2.00224	2.08752	2.35204	3.98149	3.61711	3.46891
78.6	1.91038	1.97294	2.28765	4.03685	3.28024	3.45731
78.7	1.90384	2.06435	2.37721	3.72684	3.31584	3.43706
78.8	1.92913	2.08656	2.37991	3.64746	3.24984	3.24725
78.9	1.9931	2.07213	2.3545	3.64146	3.3577	3.13504
79	1.803	2.15511	2.25976	3.894	3.67905	3.13654
79.1	1.93788	2.05704	2.28254	3.92209	3.52051	3.19566
79.2	1.99318	2.10692	2.1284	4.03567	3.42386	3.09428
79.3	1.9114	2.01027	2.15309	4.11894	3.44184	3.17918
79.4	2.08498	2.07583	2.28864	4.10613	3.20059	3.18345
79.5	1.96117	2.04906	2.14873	3.98349	3.40811	3.37895
79.6	2.04843	2.12911	2.22358	3.99645	3.29618	3.2365
79.7	2.13899	2.14384	2.25922	4.01035	3.35699	3.20253
79.8	2.1086	2.07174	2.23926	4.05448	3.59716	3.26881
79.9	2.08199	2.08168	2.29765	4.0543	3.55599	3.39737
80	2.10827	2.0638	2.45712	4.0995	3.56583	3.40133
80.1	2.1521	2.01135	2.31434	4.36771	3.49531	3.10317
80.2	2.10216	2.04381	2.31192	4.32001	3.45167	2.97334
80.3	2.24767	2.08029	2.3372	4.34795	3.55838	2.92083
80.4	2.25995	1.97008	2.11962	4.20047	3.32272	2.97196
80.5	2.11131	1.96559	2.16185	4.07825	3.23482	2.89549
80.6	2.18825	2.09048	2.26038	4.12779	3.38964	2.7234
80.7	2.08079	1.97749	2.20358	4.28442	3.34129	2.83608
80.8	2.14732	2.03325	2.23387	4.20329	3.28085	2.97481
80.9	2.01076	1.99808	2.33215	4.2834	3.55648	2.97246
81	1.84548	1.93116	2.28424	4.21232	3.49318	2.80108
81.1	1.99632	1.97566	2.38042	4.28023	3.45864	2.85786
81.2	2.04298	1.91823	2.38473	4.11913	3.43522	2.82027
81.3	1.97172	2.02684	2.23893	4.0664	3.30443	2.89837
81.4	2.09428	1.9721	2.39454	4.04863	3.09026	2.77013
81.5	2.00678	1.98082	2.3578	4.08396	3.07029	2.86979
81.6	2.08948	2.02886	2.42842	3.90952	3.1741	3.1623
81.7	2.08629	2.01141	2.46014	3.8895	3.13092	3.11664
81.8	2.03735	1.98346	2.38581	3.67648	3.14465	3.06282
81.9	2.0796	2.0684	2.35802	3.70544	3.08154	3.09332
82	2.08342	2.06572	2.39745	3.69262	3.10969	3.41504
82.1	2.00797	2.06397	2.44756	3.60395	3.12094	3.24117
82.2	2.03611	2.02663	2.49053	3.43756	3.0374	3.02384
82.3	1.99841	2.03251	2.46944	3.26445	3.19364	3.42788
82.4	1.87289	2.08072	2.61403	3.41831	3.24456	3.22436
82.5	1.95098	2.07393	2.66939	3.70133	3.39839	3.23471
82.6	1.94038	2.04747	2.56484	3.49199	3.46201	3.35941
82.7	2.05475	2.07342	2.54239	3.39994	3.48881	3.29348
82.8	2.06128	2.1564	2.57343	3.75086	3.53322	3.42281
82.9	1.91061	2.02424	2.62889	3.76226	3.30507	3.53579
83	1.96247	2.08858	2.6099	3.75785	3.26156	3.06206
83.1	2.03582	2.19126	2.57895	3.83292	3.41617	3.2414
83.2	1.90233	2.07574	2.57881	4.02308	3.37963	3.05134
83.3	1.92174	2.03753	2.69127	3.95903	3.32021	3.21686
83.4	1.90393	2.01912	2.72536	3.96806	3.40177	3.18647
83.5	1.93865	2.07418	2.50728	3.91279	3.3387	3.24782
83.6	1.96653	1.98771	2.34794	3.88434	3.39485	3.26932
83.7	2.01599	2.11113	2.35743	4.13828	3.45829	3.24447
83.8	1.95572	2.06854	2.42562	4.13164	3.39453	3.26876
83.9	1.94791	2.16532	2.39073	3.88982	3.57202	3.08497
84	1.91976	2.11778	2.1944	3.76586	3.6446	2.90992
84.1	1.86801	2.10979	2.37201	3.88717	3.77496	3.04668
84.2	1.92082	2.14255	2.48873	3.93298	3.70092	3.12206
84.3	1.97981	2.11187	2.45493	3.68543	3.62157	3.20297
84.4	1.92256	2.00343	2.3772	3.70386	3.41443	2.96867
84.5	1.92528	2.02912	2.38089	3.55483	3.54931	3.13692
84.6	1.90865	2.05342	2.52733	3.84708	3.4969	3.28077
84.7	1.94085	2.05695	2.36068	3.85131	3.52298	3.01565
84.8	1.95111	2.16035	2.29446	3.65666	3.36342	3.10301
84.9	1.97236	2.07246	2.37092	3.78203	3.29242	2.97558
85	1.96613	2.07197	2.41141	3.69618	3.4081	3.02783
85.1	1.9581	2.10416	2.48625	3.75889	3.23435	2.9102
85.2	1.99454	2.03943	2.49917	4.12921	3.13094	2.98199
85.3	1.9634	2.02943	2.38998	3.87992	3.22799	2.88436
85.4	1.94138	2.01493	2.26963	4.04345	3.29096	2.93649
85.5	1.98319	2.11047	2.31837	4.16187	3.15324	3.23614
85.6	1.8912	2.04407	2.23074	3.9661	3.44312	3.10347
85.7	2.06864	2.12214	2.19849	4.14912	3.40175	3.09639
85.8	1.84814	2.11871	2.19497	4.03833	3.3448	3.14031
85.9	2.09118	2.09847	2.26215	4.1784	3.38826	3.15757
86	2.08006	2.19278	2.2155	4.21426	3.17412	3.43055
86.1	1.97786	2.04335	2.24027	4.49915	3.0892	3.31281
86.2	1.8364	2.11567	2.37277	4.39025	3.07132	3.59339
86.3	1.91085	2.14956	2.45409	4.19604	3.12068	3.51535
86.4	2.0377	2.05328	2.46534	4.1784	3.11156	3.54787
86.5	1.91946	2.07641	2.40155	3.91773	3.05986	3.68563
86.6	2.07231	2.09441	2.39486	4.0196	3.08435	3.8423
86.7	2.09181	2.1285	2.48861	4.01669	3.19533	3.64321
86.8	2.0199	2.12362	2.52236	3.97946	3.43617	3.78784
86.9	1.96909	2.12139	2.45439	3.81865	3.55486	3.86121
87	1.89886	2.14648	2.40545	4.02693	3.34754	3.95199
87.1	1.88542	2.08873	2.36526	3.92611	3.2625	3.87446
87.2	2.0292	2.15713	2.35262	3.54075	3.25874	4.02265
87.3	2.03166	2.14737	2.34033	3.88826	3.38242	3.77212
87.4	2.09016	2.1094	2.38926	3.8331	3.34675	3.74671
87.5	2.04476	2.12625	2.47048	3.88417	3.20194	3.63516
87.6	2.02584	2.19826	2.52836	3.92355	3.31704	3.34904
87.7	2.00354	2.11302	2.58789	4.15343	3.36569	3.53617
87.8	2.05084	2.20956	2.41573	4.1562	3.38737	3.67447
87.9	2.12331	2.21441	2.44638	4.07066	3.24287	3.49361
88	2.09653	2.16842	2.42908	3.90618	3.4738	3.54783
88.1	2.16061	2.18794	2.55929	3.95438	3.5329	3.63519
88.2	2.12567	2.30251	2.44301	3.77272	3.53105	3.49716
88.3	2.10661	2.20893	2.57737	3.87133	3.36636	3.18082
88.4	2.14652	2.15667	2.42875	4.19575	3.46672	3.09983
88.5	2.21258	2.33841	2.48763	4.15202	3.65631	3.11678
88.6	2.25413	2.23395	2.47549	3.91336	3.59156	3.20958
88.7	2.15517	2.19833	2.41964	3.92377	3.55223	3.09318
88.8	1.94594	2.27083	2.5278	4.03374	3.43658	3.15292
88.9	2.01063	2.23373	2.42113	3.93266	3.34453	3.13763
89	2.04581	2.10746	2.37764	3.95531	3.30772	3.0764
89.1	2.024	2.19922	2.2931	3.94008	3.29485	3.13737
89.2	2.02274	2.25681	2.41271	4.18028	3.48121	3.30755
89.3	2.00573	2.32946	2.507	3.99867	3.43917	3.36454
89.4	2.1403	2.25886	2.46863	3.86147	3.36398	3.32754
89.5	2.13044	2.18958	2.44101	3.67242	3.40285	3.32473
89.6	2.14813	2.23018	2.38242	3.62363	3.31108	3.23679
89.7	2.03227	2.15376	2.4212	3.8305	3.35388	3.06915
89.8	2.03149	2.3327	2.21475	3.70046	3.40825	3.12709
89.9	2.01391	2.29487	2.2539	3.5465	3.32421	3.07794
90	2.05976	2.29763	2.37338	3.49934	3.33533	3.20105
90.1	2.16643	2.17272	2.35991	3.77912	3.28362	3.09949
90.2	2.23809	2.13495	2.26703	3.76503	3.1062	3.03604
90.3	2.13795	2.21991	2.24778	3.66198	3.24164	3.1782
90.4	2.12568	2.23114	2.30426	3.74936	3.05394	3.10295
90.5	2.20081	2.11996	2.25565	3.98046	3.25243	3.17939
90.6	2.05251	2.03462	2.40705	3.81836	3.27271	3.01524
90.7	2.10803	2.13215	2.35969	3.98935	3.24156	3.07467
90.8	2.25916	2.10445	2.40108	4.10881	3.39867	3.2075
90.9	2.1889	2.1203	2.32658	4.07613	3.3057	3.23452
91	2.23207	2.08807	2.42492	4.19121	3.53255	3.43304
91.1	2.08422	2.05884	2.3727	3.89064	3.66166	3.40796
91.2	2.22465	2.15684	2.45826	3.83749	3.38071	3.3879
91.3	2.06358	2.02151	2.33371	4.08647	3.22153	3.38228
91.4	2.13227	1.98445	2.38781	3.81237	3.09162	3.22627
91.5	2.09007	2.20265	2.37277	3.97276	3.02595	3.33314
91.6	2.18942	2.11297	2.44047	3.97183	3.03033	3.23111
91.7	2.19959	2.08163	2.39842	3.99225	2.85524	3.18798
91.8	2.16409	2.16246	2.4338	3.93299	2.79907	3.2482
91.9	2.26624	2.11759	2.44675	3.74715	2.87489	3.3176
92	2.22115	2.06818	2.41966	3.75988	3.03528	3.31443
92.1	2.43334	2.06399	2.37321	3.96463	3.03549	3.33274
92.2	2.40076	2.06034	2.28223	3.95306	3.06225	3.36557
92.3	2.44646	2.08471	2.41439	4.02578	3.0956	3.29423
92.4	2.2641	2.15992	2.29557	3.60429	3.13323	3.1731
92.5	2.38884	2.19905	2.20305	3.91409	3.33166	3.24411
92.6	2.12972	2.19969	2.24215	3.87422	3.29291	3.12544
92.7	2.19597	2.18525	2.23216	3.8321	3.22536	3.04849
92.8	2.12346	2.01161	2.11478	3.63542	3.20669	3.11289
92.9	2.19869	2.04768	2.2163	3.66951	3.11205	3.22109
93	2.2197	2.07588	2.13931	3.69933	3.06	3.24364
93.1	2.17987	2.01227	2.18961	3.49495	3.18029	3.36243
93.2	2.14036	2.08679	2.11364	3.3828	3.20442	3.30033
93.3	2.2347	2.18612	2.18951	3.46458	3.02045	3.33266
93.4	2.11695	2.20379	2.27856	3.62034	3.13114	3.25871
93.5	2.09595	2.16355	2.39799	3.6584	3.14589	3.38863
93.6	2.09685	2.0894	2.34002	3.43825	3.03838	3.42226
93.7	2.03766	2.08963	2.39702	3.57938	3.19971	3.64465
93.8	2.21494	2.08181	2.42937	3.62832	3.24263	3.41259
93.9	2.34428	2.07602	2.47726	3.45925	3.28586	3.29864
94	2.08382	2.17102	2.44343	3.45024	3.37787	3.35574
94.1	2.22688	2.06474	2.30147	3.54049	3.50729	3.23887
94.2	2.21964	2.06502	2.34381	3.55352	3.47577	3.40232
94.3	2.35544	2.00463	2.3859	3.81944	3.42763	3.34367
94.4	2.31481	2.068	2.33495	3.69575	3.53387	3.69672
94.5	2.21978	2.02635	2.28308	3.61015	3.61962	3.49991
94.6	2.15291	2.01521	2.54661	3.6078	3.41218	3.53066
94.7	2.21452	2.00322	2.42834	3.70537	3.66304	3.61324
94.8	2.18541	2.07345	2.50803	3.78407	3.44738	3.63887
94.9	2.13226	1.99599	2.39337	3.86961	3.42615	3.43522
95	2.05728	2.10791	2.34657	3.73026	3.63092	3.41529
95.1	2.19892	2.07668	2.43109	3.84448	3.64223	3.6561
95.2	2.11763	2.08547	2.36515	3.87969	3.59206	3.71736
95.3	2.29412	2.11907	2.51795	3.70172	3.54425	3.48411
95.4	2.26642	2.08327	2.48114	3.49268	3.77996	3.493
95.5	2.2919	2.02937	2.42911	3.63492	3.51239	3.52455
95.6	2.24613	2.02645	2.51195	3.6688	3.50585	3.56038
95.7	2.21928	1.9978	2.48678	3.77213	3.57797	3.63906
95.8	2.19345	2.01506	2.37633	3.5007	3.71113	3.60455
95.9	2.2167	2.06415	2.53669	3.54814	3.75253	3.88798
96	2.23069	2.03683	2.58235	3.46966	3.84145	3.66876
96.1	2.29313	2.12563	2.43888	4.04025	3.85814	3.56448
96.2	2.31354	2.06806	2.48643	3.893	3.62314	3.53328
96.3	2.18411	2.13544	2.55902	3.7158	3.75228	3.52215
96.4	2.09749	2.23604	2.39976	3.47842	3.56978	3.17201
96.5	2.29873	2.17516	2.67547	3.44335	3.46449	3.32737
96.6	2.28353	2.0832	2.46414	3.25657	3.61274	3.22531
96.7	2.17702	2.12172	2.46206	3.54333	3.43281	3.07439
96.8	2.31825	2.19288	2.46908	3.54865	3.71202	3.37909
96.9	2.25901	2.22612	2.53306	3.32295	3.56511	3.24601
97	2.3526	2.16067	2.55877	3.50524	3.59822	3.27459
97.1	2.22006	2.12089	2.51516	3.51497	3.74975	3.19379
97.2	2.24962	2.07825	2.54454	3.2056	3.76642	3.31934
97.3	2.20597	2.09441	2.57236	3.34765	3.83289	3.3551
97.4	2.36524	2.17943	2.44431	3.45915	3.63542	3.25098
97.5	2.26489	1.99813	2.44918	3.56113	3.45795	3.23012
97.6	2.33877	2.06073	2.42465	3.58284	3.27469	3.16677
97.7	2.29461	2.03266	2.52942	3.59244	3.17733	3.41331
97.8	2.29523	2.05184	2.37638	3.36977	3.27665	3.2576
97.9	2.40286	2.21609	2.55526	3.46677	3.29262	3.37927
98	2.42429	2.14548	2.51165	3.56895	3.12769	3.4222
98.1	2.39196	2.19781	2.44769	3.70812	3.25796	3.58584
98.2	2.27094	2.13231	2.38535	3.59985	3.3111	3.49497
98.3	2.32399	2.055	2.43661	3.57316	3.22844	3.61343
98.4	2.42399	2.01706	2.33375	3.56092	3.24016	3.47035
98.5	2.35928	2.08631	2.31026	3.73785	3.27217	3.45973
98.6	2.32725	2.16507	2.26095	3.91136	3.25727	3.3403
98.7	2.46471	2.12422	2.30848	3.66026	3.25836	3.492
98.8	2.39789	2.08841	2.30848	3.78741	3.24863	3.33668
98.9	2.39472	2.10577	2.35888	3.52833	3.25039	3.37571
99	2.31134	2.1873	2.30069	3.56461	3.43675	3.66805
99.1	2.21981	2.20271	2.30058	3.56505	3.47815	3.4598
99.2	2.31998	2.17483	2.33693	3.43854	3.4666	3.48912
99.3	2.19982	2.18398	2.35569	3.53909	3.26343	3.58194
99.4	2.39432	2.11098	2.42272	3.37639	3.19049	3.50692
99.5	2.11522	2.26207	2.45191	3.31058	3.21706	3.5242
99.6	2.20197	2.19139	2.37038	3.28165	3.30785	3.44118
99.7	2.32419	2.25222	2.3258	3.53068	3.00527	3.5263
99.8	2.3611	2.16522	2.30502	3.38162	3.42994	3.30152
99.9	2.33749	2.11058	2.3815	3.29716	3.51231	3.68845
100	2.4496	2.1836	2.31429	3.28664	3.52066	3.52884
100.1	2.28708	2.10976	2.45013	3.26827	3.65865	3.5588
100.2	2.34559	2.14707	2.3646	3.34484	3.39674	3.6448
100.3	2.37081	2.0959	2.40998	3.2382	3.55183	3.89145
100.4	2.34793	2.10215	2.34565	3.33896	3.29928	3.91375
100.5	2.37401	2.15201	2.40199	3.32902	3.6288	3.72643
100.6	2.28365	2.16896	2.3921	3.49083	3.75356	3.6619
100.7	2.34516	2.17326	2.45154	3.42375	3.77381	3.91236
100.8	2.46678	2.19271	2.36918	3.381	4.03174	3.6513
100.9	2.43473	2.17142	2.28974	3.30121	3.60116	3.66
101	2.39524	2.091	2.39211	3.48363	3.57789	3.70306
101.1	2.21224	2.13123	2.30699	3.51439	3.66198	3.68083
101.2	2.45304	2.04161	2.34086	3.47368	3.53055	3.79605
101.3	2.36794	1.99204	2.40072	3.33829	3.45911	3.70329
101.4	2.53005	2.048	2.44983	3.37684	3.20032	3.77499
101.5	2.38439	2.09534	2.40946	3.58479	3.23193	3.52528
101.6	2.41899	2.10952	2.43816	3.62599	3.1595	3.71273
101.7	2.27927	2.17998	2.37788	3.4433	3.3421	3.66338
101.8	2.51259	2.18506	2.27544	3.51739	3.26825	3.60818
101.9	2.33398	2.08357	2.37611	3.4833	3.18644	3.56462
102	2.45179	2.0776	2.40097	3.28612	3.0756	3.87311
102.1	2.41198	2.1281	2.47319	3.23703	3.09019	3.74425
102.2	2.26997	2.11069	2.39872	3.27121	3.04929	3.75211
102.3	2.43399	2.17101	2.33489	3.3534	3.14346	3.59685
102.4	2.28407	2.11164	2.40381	3.19051	3.19319	3.51119
102.5	2.47966	2.21761	2.43263	3.23119	3.24035	3.59197

## Sheet: Fig6b_right_pannel
X	CMKLR1_run1	CMKLR1_run2	CMKLR1_run3	ALL_run1	ALL_run2	ALL_run3
0.1	0.260567	0.260918	0.261436	0.307013	0.307186	0.30741
0.2	0.284554	0.283324	0.285697	0.325784	0.327292	0.330575
0.3	0.282696	0.280281	0.286768	0.32741	0.326621	0.327604
0.4	0.344886	0.358008	0.353806	0.389174	0.394918	0.388402
0.5	0.347799	0.349754	0.35923	0.389786	0.387442	0.394123
0.6	0.353399	0.354808	0.357122	0.387365	0.392044	0.392256
0.7	0.427734	0.420288	0.415642	0.456234	0.456755	0.447042
0.8	0.411539	0.416304	0.414385	0.449059	0.448247	0.453425
0.9	0.416624	0.423269	0.419004	0.45427	0.453262	0.451261
1	0.50758	0.502348	0.504862	0.530627	0.521599	0.527228
1.1	0.516655	0.50341	0.499374	0.536004	0.526664	0.524623
1.2	0.507819	0.504972	0.502161	0.531732	0.524132	0.532023
1.3	0.498187	0.508768	0.501135	0.532874	0.530859	0.524875
1.4	0.499341	0.506757	0.499567	0.531287	0.534223	0.524388
1.5	0.574184	0.556816	0.578868	0.596073	0.58109	0.590857
1.6	0.579257	0.570276	0.576863	0.594428	0.594796	0.593405
1.7	0.570958	0.555871	0.568716	0.591745	0.585383	0.588873
1.8	0.563867	0.585061	0.574284	0.590966	0.592625	0.593312
1.9	0.569952	0.573859	0.56932	0.595765	0.589948	0.602808
2	0.770142	0.729063	0.732181	0.741288	0.722099	0.734702
2.1	0.751383	0.783851	0.738959	0.761684	0.747357	0.739803
2.2	0.772139	0.764955	0.728458	0.76215	0.751959	0.7473
2.3	0.745112	0.756023	0.739385	0.76145	0.754123	0.757143
2.4	0.756818	0.753466	0.75457	0.757114	0.74549	0.740587
2.5	1.15213	1.10038	1.29567	1.30109	1.2889	1.26363
2.6	1.13651	1.25359	1.34669	1.43692	1.5915	1.52587
2.7	1.42717	1.25252	1.37641	1.78325	1.71147	1.62296
2.8	1.40888	1.35505	1.46342	1.6978	1.6528	1.63365
2.9	1.36393	1.49178	1.43273	1.6693	1.75294	1.59867
3	1.33368	1.62786	1.29523	1.52702	1.8742	1.58595
3.1	1.35594	1.56416	1.43625	1.51925	1.81437	1.62555
3.2	1.56792	1.71191	1.28779	1.68428	1.77943	1.68893
3.3	1.55887	1.68257	1.34537	1.61803	1.75616	1.53415
3.4	1.55993	1.59197	1.41477	1.6356	1.78424	1.68072
3.5	1.85188	1.60937	1.61839	1.83264	1.78291	1.77735
3.6	1.79704	1.62972	1.66871	1.68577	1.89843	1.76346
3.7	1.69294	1.73763	1.6419	1.81402	1.87858	2.00636
3.8	1.81816	1.69455	1.70138	2.08131	1.86594	1.82978
3.9	1.84174	1.82554	1.79422	1.89122	2.16695	1.78882
4	1.73061	1.7356	1.784	1.94402	2.08043	2.01543
4.1	1.85911	1.80713	1.91478	1.97436	2.01061	2.0491
4.2	1.61302	1.78404	1.94121	1.99849	1.99854	2.00793
4.3	1.74482	1.67882	1.88399	2.14591	1.92685	1.93073
4.4	1.75081	1.76474	1.82258	1.93525	1.87096	1.87562
4.5	1.76781	1.77269	1.78029	2.15141	1.93932	2.09847
4.6	1.74943	1.86297	1.84172	1.94114	2.13581	1.89516
4.7	1.94805	1.66452	1.77724	2.0755	2.21477	2.16429
4.8	1.72169	1.84375	1.97883	1.93888	2.08338	2.04368
4.9	1.74921	1.76009	2.14243	1.97294	2.04797	2.17579
5	1.69935	1.81075	2.04614	2.33846	2.20217	2.12415
5.1	1.75325	1.82498	2.19783	1.8603	2.31189	2.52059
5.2	1.75309	1.93281	2.2584	2.03332	2.09004	2.54688
5.3	1.72952	1.87641	2.21402	1.90151	2.13094	2.37431
5.4	1.75241	1.71512	2.09195	2.03356	2.15535	2.30151
5.5	1.82775	1.77947	2.24887	1.87261	2.11383	2.38072
5.6	1.84942	1.85841	2.26878	2.06856	2.18774	2.38008
5.7	1.70194	1.94189	2.35088	2.05592	2.15299	2.44381
5.8	1.68994	1.8824	2.2906	2.30065	2.11911	2.31596
5.9	1.82048	1.88139	2.18241	2.45811	2.14011	2.40093
6	1.76906	1.88074	2.162	2.31865	1.97038	2.39989
6.1	1.86483	1.90611	2.10878	2.42108	2.04415	2.38583
6.2	1.73857	1.89188	2.37346	2.40839	1.97849	2.68595
6.3	1.79413	2.06448	2.25143	2.46881	2.37213	2.79845
6.4	1.83529	2.14848	2.03285	2.6723	2.48935	2.71634
6.5	1.79251	1.99569	2.19607	2.681	2.48561	2.74309
6.6	1.71386	1.96927	2.23643	2.47436	2.54481	2.71375
6.7	1.67093	2.03604	2.27856	2.57135	2.60552	2.27851
6.8	1.68117	1.92037	2.24743	2.51083	2.47614	2.43032
6.9	1.72816	2.00601	1.96448	2.63937	2.55323	2.74859
7	1.76364	2.15494	2.24569	2.67	2.71228	2.70973
7.1	1.69082	2.20204	2.04546	2.53241	2.75546	2.60661
7.2	1.67552	2.0825	2.30404	2.69935	2.46021	2.26317
7.3	1.67048	2.1126	2.06876	2.84473	2.47263	2.4696
7.4	1.78051	2.19949	2.05057	2.80643	2.43487	2.49326
7.5	1.76122	2.27194	2.15482	2.8569	2.57123	2.55841
7.6	1.72197	2.19957	2.28978	2.64698	2.29099	2.72041
7.7	1.89819	2.08699	2.40351	2.36689	2.35118	2.70273
7.8	1.87344	2.15796	2.12744	2.50033	2.30298	2.65772
7.9	1.85328	2.28745	2.31208	2.54983	2.29823	2.68917
8	1.91937	2.18604	2.18994	2.78703	2.23364	2.63955
8.1	1.94514	2.43778	2.13259	2.86593	2.55431	2.6652
8.2	1.93482	2.38319	2.24397	2.87702	2.46631	3.09415
8.3	1.73096	2.30354	2.24421	2.76476	2.60869	2.80944
8.4	1.70148	2.29762	2.23609	2.5976	2.58731	2.7891
8.5	1.96509	2.47537	2.30723	2.71959	2.62166	2.75072
8.6	1.80293	2.65522	2.18431	2.75272	2.87275	3.03362
8.7	1.86564	2.41856	2.365	2.83306	2.72085	3.02759
8.8	1.91203	2.5039	2.22652	2.81165	2.7499	2.91319
8.9	1.87605	2.43148	2.34064	2.81357	2.63033	3.13009
9	1.94231	2.42204	2.31816	2.72945	2.91287	2.97502
9.1	1.9689	2.54387	2.38931	2.88292	2.99624	2.87379
9.2	1.86004	2.671	2.4855	2.58238	3.07812	2.9083
9.3	1.71437	2.68073	2.37856	2.52855	2.9165	2.84396
9.4	1.77999	2.69751	2.32172	2.48108	2.80363	2.89114
9.5	1.70908	2.6079	2.21009	2.51364	2.7345	2.7537
9.6	1.71633	2.44972	2.23864	2.4867	2.59452	2.68153
9.7	1.63987	2.46515	2.19568	2.84308	2.58925	2.67742
9.8	1.94299	2.62511	2.29617	2.72578	2.86152	2.8673
9.9	1.80534	2.5201	2.54132	2.5714	2.85467	2.95204
10	1.92024	2.3331	2.23053	2.35563	2.85377	2.66655
10.1	1.89653	2.2818	2.32991	2.32972	2.56316	2.69939
10.2	1.98365	2.38236	2.2783	2.49142	2.58687	2.57359
10.3	1.97678	2.40482	2.14229	2.36983	2.75749	2.49758
10.4	1.99905	2.46779	2.21699	2.64666	2.88294	2.52573
10.5	1.96064	2.41662	2.19571	2.45116	2.58693	2.66987
10.6	1.85758	2.42385	2.30206	2.33799	2.44032	2.66153
10.7	1.92779	2.37183	2.45154	2.32829	2.17552	2.82173
10.8	1.98694	2.36938	2.3348	2.31138	2.40517	3.00703
10.9	1.99067	2.46548	2.2573	2.43113	2.35935	2.95624
11	1.95493	2.08874	2.19343	2.41107	2.1844	2.49322
11.1	2.04452	2.22369	2.08817	2.40049	2.51306	2.74891
11.2	2.03164	2.44631	2.25383	2.62674	2.65472	3.13263
11.3	2.09709	2.55052	2.2814	2.65986	2.44638	2.9308
11.4	2.18238	2.37568	2.20074	2.66898	2.27562	2.66655
11.5	2.11967	2.30547	2.19246	2.95352	2.097	3.11894
11.6	2.13082	2.45569	2.23026	2.84713	2.23411	2.62782
11.7	1.90817	2.5511	2.1069	2.75659	2.2515	2.92864
11.8	2.07365	2.42822	2.26359	2.74732	2.19312	2.93227
11.9	2.22541	2.52774	2.31226	2.76323	2.42093	3.2044
12	2.19841	2.59866	2.21311	2.69395	2.36918	3.01255
12.1	2.23454	2.71832	2.2318	2.66554	2.28611	2.94402
12.2	2.07019	2.75745	2.21181	2.65259	2.24274	2.75348
12.3	2.12993	2.64433	2.25258	2.79824	2.3419	2.70365
12.4	2.07357	2.60928	2.30774	2.44998	2.23632	2.79373
12.5	2.18961	2.51481	2.28457	2.65917	2.28481	2.5346
12.6	2.0606	2.59833	2.2654	3.18514	2.26045	2.596
12.7	2.14983	2.60317	2.36883	3.0127	2.48325	2.72914
12.8	2.11422	2.57742	2.29324	3.11145	2.45902	2.55276
12.9	2.04639	2.51426	2.21793	2.962	2.45079	2.40983
13	2.00318	2.4855	2.21648	2.79387	2.37082	2.29881
13.1	2.01935	2.4507	2.23576	2.8443	2.26409	2.28716
13.2	2.07802	2.46778	2.22247	3.22555	2.35648	2.34942
13.3	2.09622	2.61378	2.10436	2.92477	2.29453	2.35542
13.4	2.07243	2.63086	2.2229	3.08606	2.5163	2.38596
13.5	2.21941	2.53177	2.14661	2.92791	2.33535	2.1694
13.6	2.26635	2.51033	2.26789	3.17192	2.32064	2.39017
13.7	2.16104	2.35811	2.24223	3.30953	2.30147	2.24041
13.8	2.13098	2.43132	2.28823	3.22952	2.1885	2.35341
13.9	2.11545	2.42907	2.30359	3.15805	2.32695	2.28631
14	2.12025	2.34866	2.28759	3.19726	2.34954	2.39944
14.1	2.067	2.31262	2.30285	3.54019	2.23704	2.23038
14.2	2.3581	2.36681	2.1394	3.34893	2.15679	2.207
14.3	2.18275	2.26836	2.09712	3.06733	2.24507	2.27146
14.4	2.11495	2.32611	2.12704	3.34378	2.38331	2.38245
14.5	2.16134	2.58709	2.18145	3.33987	2.47364	2.25572
14.6	2.24442	2.74646	2.2401	3.27036	2.39863	2.31942
14.7	2.27994	2.65414	2.17871	3.28122	2.3509	2.23786
14.8	2.19868	2.59578	2.16658	3.20401	2.43092	2.22195
14.9	2.36005	2.42168	2.168	3.02579	2.25484	2.15732
15	2.23118	2.45524	2.24037	3.23415	2.28664	2.19948
15.1	2.26468	2.21151	2.2227	3.33775	2.12746	2.43703
15.2	2.23974	2.30644	2.33157	3.21098	2.41366	2.36763
15.3	2.17729	2.28807	2.30587	3.20454	2.37798	2.3088
15.4	2.15287	2.4343	2.24618	3.31329	2.32852	2.42278
15.5	2.1487	2.48407	2.24717	2.88516	2.42004	2.4628
15.6	2.12144	2.4785	2.17399	2.90663	2.33913	2.48981
15.7	2.1104	2.41822	2.25239	2.70463	2.33985	2.66584
15.8	2.13517	2.33185	2.19316	2.64292	2.45634	2.50612
15.9	2.11076	2.21393	2.25717	2.73034	2.76346	2.46988
16	1.97794	2.34476	2.16666	2.60651	2.70959	2.5037
16.1	2.07518	2.45101	2.10413	2.69601	2.96414	2.52085
16.2	2.0912	2.34408	2.12965	2.63834	2.69322	2.76958
16.3	2.15	2.27145	2.05261	2.57098	2.80928	2.60177
16.4	2.1024	2.1759	2.15005	2.76257	2.93906	2.56998
16.5	2.18706	2.30608	2.19298	2.69652	2.62482	2.52508
16.6	2.15237	2.37362	2.18249	2.64052	2.71358	2.69739
16.7	2.19245	2.30834	2.083	2.74434	2.75368	2.67494
16.8	2.10665	2.30552	2.0277	2.58559	2.80072	2.41143
16.9	2.18003	2.25187	2.03308	2.75091	2.74019	2.62535
17	2.1525	2.31801	2.04	2.77901	2.8362	2.60641
17.1	2.22092	2.24675	2.06095	2.87335	2.84435	2.85535
17.2	2.15494	2.24074	1.94079	2.62128	2.68323	2.6011
17.3	2.0999	2.41089	1.93273	2.71197	2.66548	2.58006
17.4	2.12825	2.5083	1.93423	2.82223	2.67799	2.33732
17.5	2.09715	2.49062	1.9406	2.93682	2.84225	2.61829
17.6	2.11262	2.56172	2.07087	2.86509	2.9044	2.55135
17.7	2.09896	2.5674	2.03438	2.90936	2.87524	2.82727
17.8	2.21042	2.50522	2.01909	2.97328	3.29177	2.53146
17.9	2.17551	2.39511	1.8918	2.98942	3.18574	2.51589
18	2.23863	2.41162	1.95525	3.1978	2.96844	2.78319
18.1	2.40525	2.39059	2.09907	3.27384	3.0561	2.6061
18.2	2.34963	2.43221	2.13309	3.09041	3.03313	2.59907
18.3	2.24731	2.50329	2.02583	3.07382	2.67724	2.48194
18.4	2.24872	2.41873	1.97654	2.9904	2.43179	2.41973
18.5	2.24614	2.23322	1.99194	2.96059	2.68671	2.57932
18.6	2.24912	2.28114	1.99467	2.89387	2.61242	2.54825
18.7	2.36548	2.41406	2.01254	3.13022	2.68033	2.43538
18.8	2.26435	2.4423	2.04986	3.02847	2.72919	2.55657
18.9	2.23318	2.24899	1.96199	3.00093	2.58394	2.40025
19	2.40679	2.25658	2.10017	3.16221	2.84031	2.52436
19.1	2.31716	2.42175	1.93748	2.97932	2.92817	2.51169
19.2	2.27046	2.49988	2.04998	3.09465	2.92318	2.50515
19.3	2.37322	2.4917	1.97488	3.06936	3.07819	2.42972
19.4	2.56243	2.47166	2.07426	3.26376	2.98559	2.51062
19.5	2.24233	2.51598	1.88478	3.0973	3.02454	2.54753
19.6	2.37438	2.58654	2.03032	3.19419	2.90598	2.50871
19.7	2.37223	2.67115	2.03588	3.25755	3.03017	2.6377
19.8	2.19869	2.75764	1.99398	3.17803	3.08707	2.66807
19.9	2.36429	2.61641	1.81318	3.29147	2.84351	2.64037
20	2.24546	2.66024	1.70337	3.22933	2.92019	2.64791
20.1	2.3817	2.63635	1.8201	3.45328	3.04999	2.54007
20.2	2.41103	2.56972	1.87776	3.40869	2.99067	2.47968
20.3	2.28463	2.77721	1.88218	3.08616	3.21179	2.69669
20.4	2.24317	2.43914	1.73818	3.01813	2.93944	2.53169
20.5	2.19666	2.30535	1.75484	2.83699	2.74684	2.55769
20.6	2.23237	2.68493	1.84385	2.87664	2.96538	2.59429
20.7	2.21849	2.33318	1.77274	3.08802	2.9857	2.72687
20.8	2.05508	2.29336	1.88442	3.1323	3.1689	2.60338
20.9	2.17034	2.4459	1.76068	3.0048	3.0842	2.42529
21	2.19895	2.64398	2.01336	3.03691	3.21506	2.74693
21.1	2.1618	2.49135	1.88703	3.07996	3.52235	2.59432
21.2	2.26986	2.56947	1.80171	3.09628	3.00718	2.50964
21.3	2.30367	2.65974	1.86605	3.35077	2.97466	2.3049
21.4	2.30683	2.70641	1.90661	3.382	3.53049	2.51412
21.5	2.29138	2.57177	1.87769	3.21021	3.18923	2.41469
21.6	2.3015	2.54727	1.97712	3.10077	3.23476	2.57743
21.7	2.33029	2.63622	1.84501	3.24964	3.23261	2.30698
21.8	2.3537	2.8309	1.93814	3.26414	3.42788	2.28779
21.9	2.3145	2.91614	1.88897	3.13859	3.21261	2.46969
22	2.12874	2.86826	1.93647	3.11636	2.90723	2.60805
22.1	2.2255	3.04777	1.81961	3.25042	3.19051	2.44616
22.2	2.17414	3.02305	1.92818	3.08533	3.32832	2.59206
22.3	2.31094	2.9798	1.81982	3.0786	3.29477	2.44437
22.4	2.19792	2.93354	1.8322	2.93678	3.44784	2.45033
22.5	2.14957	2.94447	1.91462	3.14314	3.55834	2.70054
22.6	2.09015	2.97282	1.78909	2.73904	3.56925	2.35283
22.7	2.17474	3.01517	1.81429	2.91152	3.52451	2.37762
22.8	2.19088	3.00636	1.83346	2.86495	3.39216	2.34651
22.9	2.20402	2.85592	1.93456	2.99546	3.26424	2.45261
23	2.07738	2.87506	2.04508	2.82835	3.34221	2.68187
23.1	2.21258	2.99301	1.84616	2.7945	3.454	2.40232
23.2	2.14867	2.84836	1.83149	2.82936	3.24942	2.53076
23.3	2.29549	2.87864	1.80235	3.05108	3.37088	2.52901
23.4	2.19913	2.91913	1.94173	2.92889	3.22869	2.61427
23.5	2.15302	3.01277	1.95607	2.98435	3.08608	2.62835
23.6	2.11443	2.93333	2.02587	3.01348	3.39527	2.8632
23.7	1.98424	2.86809	2.09268	2.84333	3.08659	3.07061
23.8	2.05526	2.89705	1.97636	3.0419	3.29708	2.87922
23.9	2.10764	2.82313	2.02953	2.98626	3.48029	2.49489
24	2.0026	2.83812	2.15411	2.85796	3.668	2.48292
24.1	1.9946	2.75523	2.1082	2.74704	3.405	2.48703
24.2	2.01698	2.82504	2.12386	2.64201	3.59133	2.56644
24.3	2.17074	3.01144	2.21164	2.81673	3.65232	2.59367
24.4	1.99416	2.91773	2.29	2.657	3.62233	2.73446
24.5	2.03287	3.04967	2.17651	2.78528	3.75845	2.60615
24.6	2.07991	2.84743	2.14104	2.62614	3.57313	2.71416
24.7	2.16232	2.94734	2.16386	2.59921	3.74151	2.8767
24.8	2.17926	3.00615	2.08618	2.80103	3.51907	2.90407
24.9	2.13004	2.9136	2.06345	2.95253	3.55703	2.85002
25	2.29808	2.98418	1.99734	2.92052	3.48835	2.66135
25.1	2.13771	2.79913	1.97429	2.92141	3.7313	2.55702
25.2	2.16263	2.8321	1.9976	3.02726	3.56472	2.65264
25.3	2.0324	2.9478	1.94446	2.95191	3.71758	2.71462
25.4	2.06645	3.10409	2.01539	3.12479	3.77612	2.89192
25.5	2.14558	3.12861	2.01905	3.15124	3.84143	2.6692
25.6	2.1374	3.12769	1.99902	3.17756	3.69401	2.66857
25.7	2.25135	3.24292	2.1115	3.25942	3.97814	2.63795
25.8	2.10896	3.28399	1.99292	3.30641	3.7245	2.7825
25.9	2.19594	3.20058	1.96705	3.0935	3.55007	2.60205
26	1.95746	3.02927	1.96088	3.03045	3.33963	2.75424
26.1	2.0916	3.11864	1.90776	3.16555	3.43171	2.61122
26.2	2.13397	3.1193	1.93163	3.32914	3.60771	2.67848
26.3	2.1567	3.15968	2.04705	3.25955	3.54335	2.52025
26.4	2.00127	3.16407	2.1512	3.37056	3.42618	2.68687
26.5	2.07065	3.23206	2.15801	3.19533	3.20677	2.67918
26.6	1.894	3.18536	2.11214	3.20166	3.341	2.73982
26.7	2.17116	3.06004	2.08303	3.21188	3.21244	2.75694
26.8	2.15504	3.22725	2.15969	3.21054	3.26149	2.65976
26.9	2.12874	3.31069	2.09053	3.13734	3.25717	2.67378
27	2.07909	3.32069	2.2005	3.17179	3.43229	2.48222
27.1	2.01404	3.11916	2.23722	3.10208	3.23048	2.49483
27.2	2.05016	3.29414	2.13037	3.16273	3.17708	2.52017
27.3	2.01456	3.24664	2.04496	3.13691	3.15016	2.39324
27.4	2.0282	3.2255	2.12902	2.92216	3.32619	2.52164
27.5	2.00119	3.25087	1.99567	2.88035	3.38193	2.84939
27.6	2.04549	3.46425	2.14666	2.88428	3.52124	2.68339
27.7	2.09898	3.40454	2.07762	2.93497	3.44043	2.67208
27.8	2.0466	3.42618	1.99824	2.66523	3.23607	2.60155
27.9	1.9765	3.5406	2.10431	2.79415	3.3255	2.49487
28	2.04365	3.53033	2.10322	2.80945	3.27662	2.56233
28.1	2.06264	3.41586	2.07004	2.79041	3.09546	2.59294
28.2	2.06528	3.34939	1.9289	2.67658	3.08465	2.60733
28.3	2.03925	3.505	1.9679	2.96323	3.43497	2.62118
28.4	1.88462	3.53689	2.01865	3.02831	3.28068	2.62097
28.5	1.84977	3.57205	2.04098	2.93797	3.51688	2.47455
28.6	1.92729	3.55676	2.19564	3.12327	3.55975	2.58954
28.7	2.02418	3.46871	2.05522	2.90361	3.53522	2.68224
28.8	1.98143	3.58757	2.18984	2.76702	3.67234	2.85569
28.9	2.09538	3.54997	2.04604	2.71428	3.50541	2.63661
29	2.05215	3.43462	1.9567	2.80193	3.46448	2.58192
29.1	2.19754	3.38923	1.90518	2.86434	3.52894	2.79403
29.2	2.17824	3.56239	2.00933	2.85555	3.49827	2.74838
29.3	2.2067	3.47167	2.00403	3.01066	3.51194	2.71596
29.4	2.35981	3.55331	2.14341	3.06134	3.36445	2.88605
29.5	2.07782	3.46605	2.081	2.95203	3.44865	2.57549
29.6	2.19561	3.43537	2.20117	2.82156	3.53165	2.58801
29.7	2.23924	3.3582	2.16637	2.815	3.6309	2.52412
29.8	2.07443	3.46035	2.32218	2.84092	3.63689	2.73688
29.9	2.17004	3.5323	2.16827	2.87081	3.8003	2.58871
30	2.17253	3.51936	1.99693	2.96849	3.84835	2.57616
30.1	2.07627	3.23454	2.1505	2.86739	3.68191	2.53473
30.2	2.17368	3.52495	2.03726	2.92557	3.83509	2.41368
30.3	2.08156	3.49008	2.14752	2.79001	3.61121	2.61199
30.4	2.10847	3.61754	2.18979	2.71641	3.81572	2.53037
30.5	2.10512	3.69326	2.10053	2.87801	3.98027	2.35771
30.6	2.1084	3.63285	2.0769	2.62935	3.94793	2.45504
30.7	2.11091	3.47993	2.24349	2.92324	3.91292	2.60009
30.8	2.21854	3.3374	2.06517	2.95893	3.77249	2.51861
30.9	2.17237	3.2721	2.05432	3.011	3.83238	2.57578
31	2.14413	3.31819	2.17456	2.82488	4.05993	2.73189
31.1	2.18604	3.3692	2.15194	2.65273	4.02265	2.54699
31.2	2.34561	3.17944	2.10461	2.88503	3.94465	2.77978
31.3	2.18724	3.25758	2.17458	2.89926	4.04496	2.86111
31.4	2.19103	3.28548	2.23578	2.93278	3.97244	3.0318
31.5	2.00711	3.33453	2.39771	3.04894	4.16109	3.08583
31.6	2.11615	3.3783	2.25991	3.14755	4.32726	2.98161
31.7	2.37857	3.5726	2.40813	3.09623	4.03976	3.11069
31.8	2.27826	3.38845	2.33609	2.8489	4.09624	3.15153
31.9	2.35022	3.45574	2.33963	2.94663	3.6735	3.10876
32	2.18404	3.6771	2.46201	3.07397	4.09406	2.95628
32.1	2.07166	3.49182	2.22776	2.89445	4.00443	3.06504
32.2	2.17325	3.48748	2.19991	2.80824	4.12514	2.92424
32.3	2.11967	3.5468	2.36926	2.9614	4.26378	2.79162
32.4	2.04516	3.26784	2.0789	2.93059	3.96576	2.71574
32.5	1.94287	3.30345	2.24764	2.79492	3.96108	2.58767
32.6	2.06037	3.44772	2.27418	2.86483	3.99889	2.83104
32.7	1.95994	3.49495	2.2747	2.97106	3.92555	2.72375
32.8	2.06151	3.33897	2.27913	3.10706	3.90897	2.84588
32.9	2.06326	3.42104	2.30358	3.21644	3.98676	2.88636
33	1.94319	3.46754	2.20544	3.20131	3.64204	2.9519
33.1	2.01439	3.18818	2.25796	3.36273	3.69761	2.94734
33.2	2.0257	3.37449	2.26793	3.14861	3.77881	2.72275
33.3	2.00615	3.43668	2.10139	3.24202	3.65155	2.85423
33.4	1.96597	3.42836	2.18131	3.54088	3.81603	2.64453
33.5	1.96701	3.49271	2.25902	3.17365	3.80118	2.60399
33.6	2.05451	3.31747	2.22194	3.13398	3.53171	2.66249
33.7	2.19124	3.39902	2.20561	3.3414	3.60066	2.96495
33.8	2.15176	3.38968	2.36752	3.15659	3.89662	3.06121
33.9	2.0606	3.44666	2.30467	3.25215	3.99825	2.94749
34	2.11055	3.4615	2.35297	3.58026	4.18241	2.86132
34.1	2.21089	3.2592	2.29281	3.56768	3.91437	2.82213
34.2	2.16487	3.1636	2.31038	3.53889	3.96426	3.04452
34.3	2.12174	3.09177	2.15404	3.37731	3.80592	2.9165
34.4	2.1613	3.21751	2.35693	3.35404	3.72263	2.80825
34.5	2.0018	3.10256	2.35961	3.59606	3.71604	2.90824
34.6	2.05715	3.28434	2.291	3.38936	3.79434	2.86636
34.7	2.10276	3.27537	2.35808	3.52406	3.66969	2.83412
34.8	2.01408	3.13616	2.38535	3.31021	3.86252	2.68955
34.9	1.89099	3.33464	2.31616	3.28498	3.75392	2.85037
35	1.99582	3.25827	2.22927	3.01986	3.63802	2.54135
35.1	2.00828	3.24714	2.42169	3.20568	3.65752	2.51613
35.2	1.99893	3.18615	2.25628	3.127	3.53425	2.64193
35.3	1.99528	3.29441	2.2787	2.94594	3.87219	2.6779
35.4	1.96096	3.34355	2.2657	2.81219	3.9397	2.54412
35.5	2.15848	3.36832	2.34935	3.0116	3.76194	2.59568
35.6	2.08906	3.30403	2.31951	2.897	3.85441	2.84858
35.7	2.14938	3.17356	2.36348	2.92265	3.47926	2.61209
35.8	2.09046	3.19167	2.36496	3.15216	3.58627	2.52244
35.9	2.20209	3.1178	2.27929	2.89676	3.66669	2.36707
36	2.19635	3.13978	2.41551	2.92997	3.79211	2.49184
36.1	2.27046	3.17617	2.38874	2.87752	3.46125	2.60694
36.2	2.37984	3.27606	2.20599	3.01799	3.58325	2.51709
36.3	2.16041	3.33405	2.193	2.84268	3.54491	2.26546
36.4	2.17469	3.28725	2.30115	2.88848	3.42801	2.48802
36.5	2.09373	3.42922	2.1886	3.02033	3.53283	2.53685
36.6	2.19852	3.50001	2.2154	2.86953	3.68733	2.44575
36.7	1.98656	3.44139	2.16221	2.84091	3.78262	2.45714
36.8	2.09375	3.36861	2.34432	2.92537	3.55315	2.61613
36.9	2.09864	3.2303	2.19062	3.05986	3.38541	2.60666
37	1.94584	3.40305	2.24231	3.08447	3.51687	2.3437
37.1	2.27599	3.25146	2.2447	2.95056	3.46507	2.52071
37.2	2.04737	3.3966	2.38028	3.02828	3.43883	2.60395
37.3	1.95447	3.27006	2.08875	3.18053	3.33296	2.47549
37.4	1.98556	3.19178	2.19547	3.30427	3.4125	2.79609
37.5	2.09778	3.42528	2.19755	3.23637	3.42004	2.83881
37.6	1.89831	3.45783	2.29628	2.95983	3.40377	2.69319
37.7	1.99063	3.39958	2.12476	2.94272	3.60437	2.51115
37.8	2.09111	3.31416	2.14672	3.00417	3.40441	2.52504
37.9	1.97683	3.2626	2.25302	2.95621	3.29337	2.62645
38	2.08771	3.36224	2.1437	2.73958	3.31177	2.52315
38.1	1.99601	3.49251	2.14551	2.76583	3.30789	2.8168
38.2	2.08148	3.46098	2.30184	2.95767	3.33729	2.75078
38.3	2.03285	3.47696	2.35422	2.57231	3.36531	2.9238
38.4	2.15198	3.34089	2.29867	2.57193	3.27207	2.9098
38.5	2.11851	3.40453	2.24249	2.5571	3.49413	2.95138
38.6	2.04465	3.42487	2.36371	2.88376	3.32845	2.92877
38.7	2.138	3.44761	2.40582	2.75638	3.4438	2.8681
38.8	2.07899	3.39576	2.40211	2.99323	3.24998	2.70179
38.9	2.11502	3.38668	2.55433	2.81652	3.1993	2.69714
39	2.1675	3.26977	2.35047	3.04852	3.26556	2.83495
39.1	2.18235	3.29677	2.32411	3.03135	3.00714	2.91312
39.2	2.15457	3.14061	2.41968	2.91493	3.04051	2.99952
39.3	2.16812	3.14279	2.43035	3.04201	2.98366	2.86891
39.4	2.11242	3.11325	2.35338	2.91209	3.40606	2.79536
39.5	2.07333	3.17732	2.39941	2.79633	3.10659	2.81541
39.6	2.04814	3.20936	2.26578	2.83897	3.18378	2.74249
39.7	2.0979	3.20107	2.2448	2.76839	3.04977	2.85938
39.8	2.02332	3.15983	2.30393	2.88672	3.20681	2.88007
39.9	2.01427	3.36424	2.44317	2.87084	3.3097	2.74582
40	1.97341	3.27348	2.5171	2.91466	3.36064	2.8941
40.1	2.10654	3.27253	2.34493	2.69519	3.42671	2.56119
40.2	1.96481	3.31516	2.22808	2.91044	3.54798	2.6553
40.3	1.95081	3.20238	2.27984	2.8519	3.30431	2.75318
40.4	1.94285	3.12798	2.21029	2.77624	3.44737	2.5489
40.5	2.02667	3.19482	2.22404	2.91248	3.45866	2.46523
40.6	2.01744	3.16666	2.30843	2.8393	3.62239	2.42601
40.7	2.11073	3.22238	2.20149	3.0471	3.52859	2.66958
40.8	2.00371	3.09471	2.11872	2.67616	3.49652	2.66244
40.9	1.95349	3.1595	2.19487	2.74892	3.66612	2.53372
41	1.97824	3.03192	2.08499	2.71337	3.5628	2.73953
41.1	2.15967	3.0902	2.17474	2.63084	3.60828	2.68257
41.2	2.1001	3.10533	2.34186	2.86168	3.83082	2.75684
41.3	2.22968	3.20464	2.20641	2.94895	3.7619	2.70759
41.4	2.06176	3.1256	2.28271	2.93414	3.58783	2.63004
41.5	2.09913	2.94097	2.24258	2.84191	3.39996	2.58013
41.6	2.09217	2.83019	2.25242	2.8637	3.59535	2.77596
41.7	1.98743	2.96978	2.17932	2.54729	3.79246	2.92064
41.8	2.06092	3.11241	2.12689	2.72079	3.68742	2.87096
41.9	2.16841	3.136	2.20134	2.79707	3.525	2.80709
42	2.09742	3.1092	2.04847	3.04646	3.71046	2.6697
42.1	2.16466	3.01957	2.15804	2.85824	3.58816	2.71317
42.2	2.01729	3.02062	2.26264	2.85754	3.88448	2.63846
42.3	1.99366	2.90405	2.32833	2.75666	3.63522	2.63088
42.4	1.99771	2.79015	2.2114	2.68374	3.56121	2.5517
42.5	1.82822	2.89708	2.22838	2.76076	3.60706	2.42226
42.6	1.95424	3.00899	2.36593	2.75119	3.55087	2.47177
42.7	1.83691	2.96422	2.41188	2.71826	3.54557	2.54907
42.8	1.77912	2.94833	2.07422	2.62205	3.38218	2.37176
42.9	1.80377	3.03156	2.18675	2.54997	3.4499	2.30377
43	1.74534	2.99108	2.24964	2.73423	3.43906	2.36992
43.1	1.79938	3.15492	2.44782	2.82876	3.37424	2.52231
43.2	1.82703	2.96862	2.42909	2.74652	3.3437	2.50842
43.3	1.85304	2.98871	2.4162	2.67912	3.50723	2.59162
43.4	1.96674	3.00575	2.32349	3.07668	3.33515	2.586
43.5	2.01344	2.83908	2.27735	2.75508	3.38284	2.67455
43.6	2.10089	2.70623	2.2546	2.77976	3.25982	2.50275
43.7	2.01429	2.6246	2.31176	2.94411	3.64675	2.55621
43.8	2.03769	2.87873	2.31897	2.98998	3.64598	2.39786
43.9	2.08982	2.79264	2.2743	2.87075	3.99855	2.32699
44	1.89646	2.73144	2.20765	2.74076	3.84991	2.53273
44.1	1.87036	2.93079	2.27694	2.72151	3.83285	2.50276
44.2	1.97967	3.02562	2.32087	2.6799	3.95585	2.42164
44.3	1.97892	2.93365	2.31893	2.87218	3.95899	2.66319
44.4	1.90909	3.01183	2.34262	2.95954	3.80768	2.76997
44.5	1.78953	3.04904	2.30428	2.81895	3.76853	2.65148
44.6	1.94681	2.98836	2.36043	3.05437	3.65931	2.71684
44.7	1.88931	3.04565	2.28579	2.95682	3.83777	2.9401
44.8	1.81243	2.9185	2.26332	2.99998	3.6197	2.88921
44.9	1.77303	2.9174	2.21446	2.93501	3.49898	2.90916
45	1.80904	2.88305	2.13038	3.02478	3.35034	2.76871
45.1	1.76948	2.98614	2.345	2.97852	3.39818	2.86631
45.2	1.93294	2.92461	2.21287	2.95782	3.5471	3.00578
45.3	1.89417	2.98612	2.23379	2.88816	3.39334	3.05253
45.4	1.80356	2.9648	2.22434	2.70437	3.45099	2.88687
45.5	1.7803	2.83164	2.17406	2.60546	3.25471	2.91293
45.6	1.84339	2.86186	2.1796	2.37234	3.23268	2.97733
45.7	1.79015	2.96163	2.28189	2.63741	3.18475	2.9529
45.8	1.80209	2.76324	2.35569	2.63215	3.11793	3.06698
45.9	1.80604	2.81565	2.34627	2.63532	3.21718	3.17087
46	1.86608	2.65553	2.3489	2.61088	3.03659	2.95273
46.1	1.85016	2.83331	2.32547	2.77717	3.34044	3.03138
46.2	1.78574	2.88117	2.39865	2.64767	3.17102	3.07252
46.3	1.76734	2.96041	2.31769	2.8324	3.36926	2.98123
46.4	1.82097	3.01299	2.38326	2.63325	3.63841	2.78545
46.5	1.80513	3.06019	2.40304	2.90904	3.71644	2.5713
46.6	1.83862	2.94881	2.33854	2.87723	3.4619	2.75978
46.7	1.80478	2.84622	2.49017	2.96678	3.22355	2.76282
46.8	1.89563	3.09567	2.46658	3.07888	3.24747	2.584
46.9	1.82578	3.02431	2.3825	2.7797	3.47618	2.75391
47	1.92038	2.938	2.536	2.78269	3.60881	2.66704
47.1	1.95605	2.86333	2.45397	2.7675	3.47111	2.6836
47.2	2.02078	2.83179	2.38721	2.88054	3.4017	2.8403
47.3	1.9784	2.96683	2.48139	3.00874	3.42528	2.5938
47.4	2.0292	2.95276	2.45664	3.02808	3.66075	2.66878
47.5	2.07151	2.85496	2.43972	3.09353	3.47735	2.58849
47.6	2.21265	2.99406	2.57702	2.95455	3.75671	2.65868
47.7	2.14555	3.03367	2.61128	3.04048	3.82595	2.57495
47.8	2.1677	3.1744	2.4383	2.89651	3.63898	2.68892
47.9	2.13823	3.11205	2.50942	3.03237	3.55838	2.65833
48	2.07675	3.1512	2.54633	3.02993	3.64919	2.6382
48.1	2.12394	3.05313	2.44208	3.00696	3.74567	2.60815
48.2	2.18788	3.11578	2.41247	3.18584	3.758	2.55025
48.3	2.22436	3.07843	2.43517	3.34464	3.58458	2.61357
48.4	2.1173	3.02031	2.19525	3.38617	3.72983	2.53942
48.5	2.13408	3.053	2.44675	3.52802	3.8653	2.49566
48.6	2.2763	3.10049	2.29052	3.48816	3.53539	2.24987
48.7	2.15133	3.07058	2.30624	3.26217	3.48752	2.29026
48.8	2.18633	3.01598	2.13469	3.19143	3.59819	2.22116
48.9	2.25578	3.12545	2.29585	3.26639	3.6808	2.16608
49	2.17054	2.96266	2.45789	3.18813	3.41305	2.33882
49.1	2.31123	3.20262	2.32761	3.12922	3.88195	2.23459
49.2	2.31738	2.97975	2.28283	3.22564	3.63315	2.31974
49.3	2.14706	3.20985	2.25056	3.14256	3.84374	2.30885
49.4	2.11809	3.18274	2.11708	3.01482	3.87957	2.30092
49.5	2.16892	3.08018	2.04969	3.10181	3.52619	2.2032
49.6	2.17816	3.08383	2.1858	3.16029	3.66681	2.12446
49.7	2.12607	3.09655	2.27077	3.08672	3.71976	2.34142
49.8	2.18656	3.0801	2.15561	2.97718	3.71428	2.35231
49.9	2.20233	3.17237	1.99358	3.02363	3.64693	2.2718
50	2.3209	3.08997	2.06324	2.93184	3.74382	2.28379
50.1	2.23446	2.91532	2.05368	2.98916	3.56249	2.29829
50.2	2.24878	2.97311	2.24272	2.94563	3.58087	2.40202
50.3	2.13898	2.96121	2.26736	2.86086	3.43979	2.40609
50.4	2.13995	2.96804	2.36669	2.84611	3.7644	2.35769
50.5	2.14852	3.02218	2.26976	2.82028	3.80874	2.43369
50.6	2.09164	3.02281	2.32019	2.77152	3.8694	2.39477
50.7	2.22912	3.08049	2.45553	2.87739	3.96444	2.51148
50.8	2.14783	3.12858	2.3149	2.78967	3.73521	2.30155
50.9	1.92511	3.27234	2.38992	2.93197	3.66703	2.38391
51	1.9107	3.33304	2.35473	3.05818	3.69082	2.51876
51.1	1.92801	3.15216	2.55866	2.88596	3.72234	2.47637
51.2	2.01308	3.08569	2.50464	3.07406	3.57144	2.49273
51.3	1.97324	3.05391	2.45957	3.06606	3.63493	2.44217
51.4	1.89363	3.06655	2.60726	2.92739	3.6786	2.53695
51.5	1.8509	2.91163	2.49264	2.76083	3.772	2.51497
51.6	1.86876	2.9889	2.59496	2.93894	3.82307	2.5394
51.7	1.97113	3.10574	2.50923	3.13813	3.72612	2.36385
51.8	1.93632	3.06651	2.45341	2.9701	3.58883	2.28944
51.9	1.93952	3.00626	2.48504	3.15263	3.66255	2.43133
52	1.80253	2.99516	2.50966	3.03981	3.94016	2.3925
52.1	1.95671	2.91909	2.64017	3.21934	3.97841	2.44861
52.2	1.91943	3.24743	2.62859	3.15785	4.26334	2.49053
52.3	1.92641	2.9641	2.55138	3.15776	4.17231	2.43891
52.4	1.9366	2.98788	2.59277	3.03097	4.10454	2.43945
52.5	1.99424	3.09012	2.54951	2.81386	4.09478	2.49765
52.6	1.99387	3.00324	2.63574	2.87021	3.94427	2.58211
52.7	1.97239	2.89887	2.59944	2.9807	4.12076	2.51802
52.8	1.94687	2.80229	2.49201	3.18546	4.04835	2.46594
52.9	1.93752	2.88668	2.49502	2.95001	3.98488	2.47
53	2.03294	2.94013	2.43635	3.01528	3.81351	2.38129
53.1	1.8383	2.94803	2.53717	3.02684	3.9192	2.35731
53.2	1.86977	2.96932	2.49973	3.29285	3.9905	2.48466
53.3	1.92803	3.12715	2.55562	3.2141	4.0357	2.50449
53.4	1.99918	2.91624	2.5859	2.98437	4.05173	2.5515
53.5	1.90742	3.12747	2.63008	2.86078	3.92777	2.61256
53.6	1.96996	2.93649	2.39693	2.90948	3.94333	2.33732
53.7	1.90652	2.97533	2.52926	2.85436	3.99736	2.40533
53.8	1.98114	3.05805	2.41459	2.89564	3.95405	2.50159
53.9	1.8996	2.94233	2.47685	2.91584	3.92269	2.61373
54	1.81757	2.9049	2.49768	2.88394	3.92768	2.58033
54.1	1.79772	3.07204	2.4026	2.89993	3.85036	2.59623
54.2	1.83353	2.93549	2.39087	2.71207	3.98647	2.52354
54.3	1.95036	2.79589	2.42558	3.03507	4.2078	2.662
54.4	2.00658	2.81329	2.47048	2.74758	4.0044	2.58093
54.5	1.82914	2.84641	2.33639	2.85644	4.09467	2.58171
54.6	1.88383	2.89844	2.43423	2.95699	4.09848	2.61373
54.7	1.87587	2.71777	2.51614	3.07997	4.03111	2.70436
54.8	1.86029	3.0071	2.42984	2.93079	4.08439	2.41973
54.9	1.8132	2.91039	2.39605	2.87835	4.13214	2.5699
55	1.80893	2.89087	2.37003	2.77625	4.25135	2.53586
55.1	1.89194	3.01508	2.38799	2.88335	4.08687	2.76073
55.2	1.87596	2.89635	2.17806	2.91618	3.78169	2.57971
55.3	1.84675	2.97486	2.29304	2.83948	3.95482	2.72965
55.4	1.8978	2.93515	2.38311	2.75761	3.9005	2.6686
55.5	1.84751	3.04673	2.30697	2.67641	3.96402	2.43063
55.6	1.98553	3.1657	2.34182	2.69484	3.90745	2.50822
55.7	2.1687	3.12045	2.22448	2.89745	3.90133	2.6732
55.8	2.02575	3.00202	2.08171	3.04802	3.66785	2.53808
55.9	1.96107	2.94253	2.3117	2.9715	3.78328	2.68658
56	1.99381	2.9879	2.43035	2.92052	3.61896	2.45294
56.1	2.01206	2.88222	2.51468	3.03404	3.61791	2.50142
56.2	1.99582	3.06481	2.36922	3.06934	3.55856	2.50223
56.3	2.08056	2.98692	2.38899	2.94948	3.54088	2.47722
56.4	1.91063	2.79224	2.26428	2.94941	3.48803	2.51289
56.5	1.9125	3.07903	2.44873	2.85061	3.41931	2.59748
56.6	1.91178	2.89365	2.40472	2.9462	3.51073	2.43903
56.7	2.00252	2.93118	2.30738	2.92255	3.46838	2.49526
56.8	1.92452	2.90491	2.30584	2.89614	3.5889	2.46097
56.9	1.86271	2.82753	2.37088	2.98301	3.65227	2.49146
57	1.83473	2.74101	2.49483	2.778	3.52196	2.62859
57.1	1.82021	2.94012	2.62015	2.89082	3.69409	2.67369
57.2	1.81804	2.88828	2.42652	2.88442	3.54699	2.71471
57.3	1.81048	3.00149	2.49365	2.90447	3.65047	2.70334
57.4	1.95662	2.75856	2.75844	2.85312	3.60738	2.93778
57.5	1.88693	2.76244	2.4406	2.73301	3.68403	2.68411
57.6	1.98312	3.07801	2.40896	2.8155	3.48313	2.63097
57.7	1.9341	2.99368	2.63967	2.85946	3.54799	2.8346
57.8	1.97112	3.01493	2.61477	2.93543	3.47032	2.61001
57.9	1.90215	3.14915	2.59979	2.92101	3.52055	2.796
58	1.95927	3.08995	2.65965	3.02677	3.54856	2.83251
58.1	1.98405	3.2234	2.5744	2.99584	3.46941	2.66219
58.2	2.05942	3.20418	2.72062	3.01627	3.62166	2.70154
58.3	1.9446	3.09353	2.78041	2.97877	3.84184	2.70399
58.4	1.97627	3.00806	2.70523	3.03214	3.89687	2.94406
58.5	1.98855	2.99973	2.74686	3.07204	3.76457	2.76607
58.6	1.93544	3.15305	2.87868	3.20936	3.70692	2.74123
58.7	1.84634	3.1668	2.83286	3.22348	3.69123	2.67515
58.8	1.86966	3.0924	2.6494	3.27063	3.70439	2.79676
58.9	1.97187	2.96821	2.48714	3.1267	3.70205	2.71482
59	2.01454	3.06366	2.58543	3.04977	3.82456	2.84584
59.1	2.06079	3.12713	2.56363	3.10076	4.05347	2.93581
59.2	1.98187	3.08185	2.53176	3.02263	3.9475	2.95193
59.3	1.96443	3.07911	2.50747	3.11178	4.08281	2.95176
59.4	1.86056	3.36142	2.43424	3.10076	4.09802	2.78862
59.5	2.00027	3.13078	2.51711	3.01729	4.12811	2.7163
59.6	1.93921	3.29211	2.4251	3.00563	4.30883	2.70428
59.7	2.1142	3.17401	2.47336	2.99558	4.32933	2.81591
59.8	2.05012	3.03676	2.50096	3.11061	4.24619	2.97007
59.9	2.02815	3.21966	2.44879	3.12132	4.26171	2.80155
60	2.03668	3.2734	2.3738	3.04632	4.39102	2.75153
60.1	2.00815	3.29051	2.47346	2.76718	4.26552	2.57068
60.2	1.95603	3.272	2.53527	2.87441	4.21655	2.60782
60.3	1.94086	3.20177	2.71268	2.84981	4.22041	2.82939
60.4	2.03537	3.27345	2.54079	2.99394	4.23937	2.92465
60.5	2.00478	3.28525	2.47651	3.06691	4.00556	2.84437
60.6	1.9846	3.12724	2.30942	2.94955	4.17107	2.8392
60.7	1.93912	3.25017	2.36701	2.90613	3.90274	2.73384
60.8	2.0696	3.2208	2.2262	3.07602	4.04336	2.91033
60.9	2.04327	3.3195	2.3924	3.41394	4.2499	2.87529
61	2.08406	3.23476	2.39292	3.14048	3.95858	2.82423
61.1	2.06056	3.16355	2.5914	2.81048	4.10217	3.10059
61.2	2.02384	3.10207	2.67087	3.11609	4.07571	2.83597
61.3	2.06466	3.0484	2.57591	3.12312	3.93573	2.7546
61.4	1.86139	3.15412	2.48852	2.92158	3.90901	2.65451
61.5	1.86531	3.35497	2.42855	2.9673	3.98172	2.71609
61.6	1.91784	3.2904	2.32504	2.79709	3.95801	2.72908
61.7	1.82924	3.24347	2.3678	2.98954	3.68268	2.63393
61.8	1.84765	3.2931	2.22931	2.83865	3.90944	2.74622
61.9	1.77775	3.22594	2.19235	2.78316	3.98447	2.69926
62	1.83854	3.0985	2.28939	2.98345	3.92105	2.78517
62.1	1.85219	3.13983	2.3231	2.94859	3.81885	2.75328
62.2	1.97217	3.18073	2.33157	2.92627	3.76566	2.74234
62.3	1.89833	3.08507	2.30133	3.16905	3.99639	2.75667
62.4	1.88891	3.11308	2.23891	3.18913	3.95289	2.97399
62.5	1.90839	3.13639	2.47864	3.18562	3.962	3.02963
62.6	1.8374	3.0257	2.3988	3.14448	3.88739	3.00653
62.7	1.84824	3.16702	2.29762	2.94363	3.89122	2.88125
62.8	1.79377	3.07936	2.32325	3.2386	3.88596	2.89922
62.9	2.03227	3.22297	2.37324	3.06842	3.80149	3.06737
63	2.01817	3.17741	2.31822	3.12732	3.83101	2.7787
63.1	2.01225	3.28431	2.22088	3.28671	3.99914	2.79162
63.2	1.9841	3.17162	2.13329	3.25684	3.92623	2.73876
63.3	1.94923	3.2908	2.24045	3.2362	3.8216	2.8657
63.4	1.85207	3.37409	2.3301	3.30408	4.00782	2.87995
63.5	1.86932	3.12288	2.28219	3.45837	4.10602	2.88251
63.6	1.85872	3.08015	2.39083	3.10764	3.74586	2.71308
63.7	1.85594	3.00555	2.30141	3.07015	3.93943	2.6529
63.8	1.81833	2.91566	2.25833	3.16469	3.52609	2.58309
63.9	1.85102	3.0444	2.28003	3.09599	3.78494	2.60634
64	1.94134	2.97291	2.23464	2.92492	3.69585	2.74457
64.1	1.97975	3.18722	2.11134	2.87199	3.72717	2.9099
64.2	1.87186	2.99406	2.13972	3.00654	3.60203	2.74239
64.3	1.86332	3.18411	2.29667	3.01884	3.50884	2.94547
64.4	1.95677	3.05677	2.21478	3.2884	3.86555	2.78887
64.5	1.80531	3.21721	2.38469	2.92067	4.08105	2.6145
64.6	1.81133	3.17487	2.37491	2.93622	4.20698	2.49841
64.7	1.9389	3.1212	2.26414	3.02125	4.11849	2.51294
64.8	2.05881	3.26969	2.14187	3.08584	3.84582	2.67754
64.9	1.89782	2.91606	2.18703	3.24938	4.11044	2.83156
65	1.87928	3.13756	2.38107	3.22975	3.99263	2.85434
65.1	1.87696	3.05587	2.26284	3.02093	3.87339	2.84293
65.2	1.88657	3.08965	2.22178	3.16846	4.0016	2.8814
65.3	1.94483	3.14558	2.34246	3.18156	3.98138	2.79238
65.4	1.79326	3.20673	2.32191	3.35148	3.97911	2.65497
65.5	1.9514	3.12298	2.34896	3.44311	3.99954	2.7375
65.6	1.94004	3.12865	2.28875	3.41849	3.74409	2.607
65.7	1.92904	3.03589	2.20637	3.46348	3.70322	2.68428
65.8	1.89499	3.10743	2.24046	3.26539	3.70013	2.6791
65.9	1.84443	3.2706	2.09864	3.41036	4.02858	2.8891
66	1.82601	3.13792	2.18852	3.40607	3.91718	2.98691
66.1	1.86026	2.96824	2.28225	2.91432	3.81766	2.90679
66.2	1.92171	3.02747	2.13327	3.13435	3.90292	2.81831
66.3	1.90417	3.10487	2.13322	3.21109	3.91262	2.70754
66.4	1.89294	3.07188	2.20145	3.11922	3.81806	2.74385
66.5	1.89854	3.15581	2.07933	3.04898	4.12906	2.81311
66.6	1.87936	2.9734	2.08194	3.17046	4.07122	2.88827
66.7	1.93626	2.96049	2.10931	3.12827	4.25907	3.23635
66.8	1.85539	3.09063	2.13138	2.85549	4.15898	3.00501
66.9	1.93339	2.84788	2.1915	3.03444	4.0839	2.94794
67	2.09897	2.82002	2.36144	3.20534	4.17006	3.02762
67.1	1.96783	2.88921	2.21753	3.06519	4.18181	2.77068
67.2	2.04494	2.90588	2.17765	3.33112	4.23027	2.95873
67.3	1.97877	2.97949	2.29712	3.39405	4.07923	2.95335
67.4	2.05724	3.02554	2.28092	3.43444	4.18738	2.96854
67.5	2.08091	2.94703	2.40555	3.25404	4.32191	2.9765
67.6	2.09581	2.93046	2.24034	3.3815	4.25165	3.24468
67.7	2.181	3.07991	2.11999	3.30845	4.37731	3.12385
67.8	2.17517	3.07147	2.20328	3.29686	4.19218	3.07637
67.9	2.06466	2.91126	2.1864	3.13869	4.19952	2.83576
68	1.94587	2.91239	2.21252	3.07215	4.13474	2.78147
68.1	2.08457	2.89249	2.37118	3.18999	3.97714	2.81095
68.2	1.9157	2.96036	2.43588	2.94704	4.13437	2.93488
68.3	2.01626	2.96191	2.44411	3.06878	4.37339	2.83813
68.4	1.9767	3.0456	2.4657	3.17206	4.42094	2.81268
68.5	1.9091	3.1428	2.3314	3.08978	4.48154	2.70524
68.6	2.08561	3.20096	2.3586	3.20725	4.28078	2.82442
68.7	1.91365	2.99517	2.53033	2.95533	4.20856	3.00015
68.8	2.00028	3.07564	2.55642	3.14635	4.30525	3.05508
68.9	1.95417	3.12736	2.49439	3.11482	4.10354	2.90882
69	1.98714	3.08344	2.35914	3.11389	4.18964	3.01567
69.1	1.87498	3.14945	2.45436	3.05044	4.2034	2.99057
69.2	1.93661	3.00797	2.41775	3.37418	4.20491	2.86586
69.3	1.97624	3.04943	2.48552	3.33266	4.15593	2.87105
69.4	1.94093	3.04787	2.39147	3.2349	4.09234	2.73168
69.5	1.87223	3.02947	2.43911	3.15745	3.95852	2.75845
69.6	1.85426	3.11993	2.48542	3.22715	3.98658	2.87246
69.7	1.9455	3.20636	2.44914	3.06513	4.04711	2.81819
69.8	1.87537	3.17624	2.55731	3.01509	4.02741	2.70901
69.9	1.87712	3.08822	2.33189	2.91343	4.03855	2.74243
70	1.88882	3.07249	2.44543	2.81788	4.11077	2.68072
70.1	1.91938	3.07906	2.50327	2.83844	4.11435	2.61863
70.2	1.86215	3.04066	2.3995	2.78982	4.07232	2.57178
70.3	1.86016	2.98055	2.44615	2.78637	4.1585	2.5287
70.4	1.85762	2.93497	2.43757	2.93092	4.18417	2.57859
70.5	2.00751	2.87468	2.41398	2.97173	4.24427	2.54468
70.6	1.861	2.86023	2.54436	2.92568	3.99776	2.67109
70.7	2.00273	2.98127	2.47372	3.01282	3.9763	2.82466
70.8	1.93094	2.87209	2.43913	3.04517	3.91731	2.88172
70.9	1.84873	2.89959	2.66993	2.98609	4.0306	2.83996
71	1.88189	2.97159	2.52671	3.20003	3.97535	2.78968
71.1	1.99667	3.06511	2.37701	3.23546	3.99336	2.7171
71.2	1.92305	2.88791	2.42361	3.2446	3.92922	2.98724
71.3	2.03623	2.90653	2.4144	2.87284	4.12558	3.02996
71.4	1.86289	2.9383	2.42655	2.95833	4.04849	3.02896
71.5	1.93373	2.8448	2.40829	3.16647	3.94168	2.71497
71.6	1.86045	2.97546	2.55295	2.80553	4.14167	2.80497
71.7	1.79963	2.97254	2.5703	2.81486	4.01728	2.88895
71.8	1.83648	2.76599	2.63645	2.7876	4.19234	3.006
71.9	1.96024	2.90409	2.66897	2.78262	4.08881	2.97074
72	1.98331	2.82589	2.61832	2.7825	4.01555	3.02236
72.1	1.92668	2.82361	2.50874	2.69083	3.60993	2.82898
72.2	2.08538	2.82016	2.70231	2.6709	3.51583	3.00939
72.3	1.89154	2.8276	2.52935	2.6553	3.80884	3.01592
72.4	2.01045	2.83482	2.63034	2.64784	3.64283	3.11456
72.5	2.04263	2.99182	2.41008	2.86579	3.55718	3.08729
72.6	2.02659	2.87146	2.60397	2.93788	3.76861	3.18784
72.7	2.13435	3.05641	2.60621	2.74448	3.65691	3.41489
72.8	2.0114	3.1335	2.51726	2.70283	3.79159	3.36153
72.9	2.104	3.06724	2.59909	2.73429	3.93335	3.36462
73	2.04786	2.98146	2.79303	2.74482	3.88618	3.2475
73.1	2.05204	3.11211	2.64105	2.81038	3.87499	3.19184
73.2	1.99082	3.31004	2.69272	2.8491	3.73636	3.18468
73.3	1.95699	3.21947	2.6029	2.70854	3.82275	3.25859
73.4	1.99474	3.23049	2.46623	2.83285	3.91285	3.17388
73.5	1.96063	3.21612	2.5923	2.8705	4.04095	3.07976
73.6	2.02534	3.26827	2.56991	2.92528	3.9374	3.01999
73.7	1.95723	3.08082	2.58747	2.87929	3.90759	2.92707
73.8	1.94372	3.29336	2.41369	2.71305	3.69269	2.87839
73.9	1.92403	3.41479	2.5383	2.94819	3.9453	3.0331
74	1.92002	3.48694	2.642	2.91016	3.85356	2.9613
74.1	1.83834	3.60096	2.60221	2.88796	3.63021	2.85605
74.2	1.93491	3.50527	2.52463	3.14519	3.74281	3.00073
74.3	1.74166	3.36222	2.58324	2.76597	3.92502	2.96547
74.4	1.85	3.18835	2.3388	2.69431	3.88553	2.82115
74.5	1.93655	3.12679	2.38756	2.87282	3.6829	2.58994
74.6	1.91379	3.26812	2.4245	2.86415	3.715	2.68891
74.7	1.93823	3.38059	2.45352	2.96709	3.79469	2.77615
74.8	2.00781	3.26192	2.50412	2.97572	3.83604	2.95309
74.9	1.94492	3.35193	2.32904	2.95051	3.90116	2.84478
75	1.97037	3.3704	2.45235	3.07398	3.95294	2.89031
75.1	1.96921	3.395	2.40899	3.03096	3.83748	2.79704
75.2	1.98392	3.56186	2.27776	3.38364	3.84459	2.71368
75.3	1.96321	3.29518	2.533	3.46389	3.63753	2.99458
75.4	1.97856	3.43395	2.48138	3.43984	3.86484	2.70115
75.5	1.9053	3.36942	2.65557	3.25213	3.6513	2.79183
75.6	1.88977	3.3995	2.59669	3.14185	3.78579	2.63643
75.7	1.91318	3.45561	2.52793	2.994	3.86029	2.73406
75.8	1.8759	3.53286	2.61134	3.01574	3.78925	2.79182
75.9	1.90671	3.47574	2.48253	2.81885	4.02222	2.71495
76	1.88308	3.31853	2.46153	3.06946	3.92151	2.77382
76.1	1.83683	3.33533	2.35616	3.04921	4.04659	2.66677
76.2	1.88835	3.43077	2.466	2.91366	4.1083	2.63893
76.3	1.81254	3.34016	2.30859	3.16287	4.02235	2.64145
76.4	1.83152	3.27267	2.16872	3.1224	3.72968	2.4375
76.5	1.79086	3.39119	2.2244	3.02971	4.02588	2.60127
76.6	1.80436	3.47387	2.34367	2.91273	4.00106	2.53568
76.7	1.80845	3.4127	2.33984	2.84828	4.09403	2.46477
76.8	1.80529	3.48715	2.36799	2.73734	4.1533	2.33617
76.9	1.82516	3.46378	2.56126	2.94236	4.19092	2.65751
77	1.96147	3.46646	2.41553	2.9254	4.11334	2.48476
77.1	1.77903	3.59387	2.49214	2.81269	4.09897	2.5479
77.2	1.90073	3.437	2.58158	2.83594	4.3131	2.61882
77.3	1.85695	3.39379	2.59195	2.86523	4.27125	2.58537
77.4	1.9128	3.44621	2.51043	2.70621	4.04554	2.77866
77.5	1.93954	3.43129	2.60022	3.10598	4.12021	2.73128
77.6	1.84746	3.17061	2.57017	3.03089	3.99372	2.62465
77.7	1.95049	3.11691	2.67316	3.16491	4.15132	2.82377
77.8	1.76462	3.13931	2.65372	2.99241	4.25553	2.85516
77.9	1.82793	3.12349	2.75827	3.04185	4.23805	2.86661
78	1.85435	3.1292	2.54674	2.76908	4.23002	2.65342
78.1	1.84501	3.17115	2.66602	2.86031	4.25941	2.77716
78.2	1.86685	3.00391	2.61931	2.69888	4.15923	2.79703
78.3	1.89692	2.88561	2.50698	2.82241	4.01189	2.61292
78.4	1.84048	3.07731	2.61117	3.00903	4.06091	2.79293
78.5	1.76075	3.16116	2.67036	2.91297	4.04912	2.87412
78.6	1.92862	3.00914	2.76871	2.83398	3.94148	2.81512
78.7	1.94499	3.20416	2.71616	2.88083	4.01694	2.65091
78.8	1.8884	3.0508	2.65179	2.94886	4.30107	2.95303
78.9	1.9454	3.11598	2.48255	2.80544	3.91298	3.00962
79	1.95066	3.19497	2.85678	2.81151	4.08078	2.75091
79.1	1.93998	3.18717	2.77907	2.897	3.83975	3.02365
79.2	2.0604	3.3548	2.78884	2.80382	3.77827	3.08549
79.3	2.00505	3.40135	2.75615	3.20917	3.64499	3.14331
79.4	2.03504	3.53481	2.77383	3.02502	3.60057	2.97339
79.5	2.00836	3.48213	2.8191	3.07999	3.81923	3.09985
79.6	2.00532	3.3498	2.74082	3.06989	3.80305	3.05615
79.7	1.92209	3.34866	2.75025	3.11288	3.69974	2.76425
79.8	1.97425	3.34122	2.69211	2.86282	3.85315	2.67019
79.9	1.98457	3.41762	2.68821	2.80484	3.70987	2.82755
80	1.92039	3.18772	2.5602	2.90018	3.80665	2.98495
80.1	1.95417	3.07664	2.68267	2.87414	3.69354	2.81082
80.2	1.95923	2.84129	2.71221	3.10275	3.53787	2.82739
80.3	1.94178	2.92518	2.80223	2.93074	3.67439	2.81434
80.4	2.01003	2.96772	2.81212	2.86062	3.53403	2.95375
80.5	1.90146	2.96344	2.82881	3.01978	3.3945	3.01498
80.6	2.02465	3.00117	2.69615	3.10825	3.35524	3.21325
80.7	1.9331	3.17069	2.80357	3.04394	3.45076	3.10134
80.8	1.95518	3.12439	2.77979	3.08876	3.39408	3.07849
80.9	1.96591	2.99836	2.69206	3.15116	3.09778	3.11258
81	1.83036	3.26405	2.64979	3.15078	3.14429	3.13378
81.1	1.86978	3.25605	2.6931	3.36265	3.20537	2.99875
81.2	1.81574	3.05515	2.65965	3.19805	3.05606	2.90663
81.3	1.86407	3.05221	2.69684	2.865	2.93989	3.03534
81.4	1.89823	3.12281	2.63725	2.85477	3.21233	3.08704
81.5	1.81401	3.13723	2.68314	2.84047	3.04696	3.06528
81.6	1.76314	3.14773	2.62655	2.79838	2.86022	3.00185
81.7	1.86684	3.21019	2.62344	2.87904	2.89581	2.90828
81.8	1.89485	3.22595	2.74865	3.12989	3.04346	3.10366
81.9	1.88465	3.14342	2.60684	3.01197	3.02289	3.11812
82	1.85466	3.16188	2.59578	3.13855	3.17859	3.01012
82.1	1.89524	3.16951	2.68545	3.25057	3.16474	2.84238
82.2	1.94123	3.15312	2.73507	3.32924	3.11981	2.91956
82.3	1.89355	3.16491	2.72107	3.19893	3.07813	3.04209
82.4	1.87012	3.31631	2.59427	3.1465	2.99974	2.90769
82.5	1.87518	3.1525	2.60261	3.33888	2.9957	2.75599
82.6	1.96146	3.26939	2.60827	3.17715	2.88204	2.71427
82.7	1.85898	3.11944	2.60084	3.05155	3.04545	2.73021
82.8	1.8629	3.1823	2.61419	2.84529	2.96726	2.78888
82.9	1.90183	3.27089	2.67036	2.86597	2.80906	2.81742
83	2.0124	3.21882	2.56947	2.94789	2.89497	2.93915
83.1	1.93398	3.21268	2.60684	2.7238	2.91621	2.98542
83.2	1.93832	3.25548	2.69778	2.79947	2.98488	3.06868
83.3	2.03372	3.19404	2.6907	2.84835	2.92613	2.99294
83.4	1.86433	3.2912	2.61791	2.72	3.01532	3.02252
83.5	1.90326	3.3613	2.62881	2.81432	3.1879	2.93037
83.6	1.8637	3.38986	2.69089	2.79894	2.94941	2.92265
83.7	1.94891	3.42687	2.59823	2.7381	3.04616	2.73971
83.8	1.84639	3.61085	2.60229	3.04998	3.19258	2.91602
83.9	1.75139	3.55877	2.72123	2.82677	3.14057	2.95486
84	1.83275	3.51898	2.8046	2.74572	3.06119	3.00854
84.1	1.85057	3.42828	2.71089	2.54635	3.03949	3.16018
84.2	1.81297	3.38402	2.63362	2.74184	2.93289	3.03234
84.3	1.77282	3.55006	2.53218	2.68253	2.91915	2.78812
84.4	1.68094	3.50449	2.6008	2.93349	2.98122	3.06712
84.5	1.71766	3.28924	2.54975	2.8078	2.95159	2.96116
84.6	1.84705	3.41696	2.55037	2.88836	3.08955	3.04496
84.7	1.76766	3.49057	2.49775	2.91215	3.14553	3.00126
84.8	1.82552	3.49725	2.41867	2.95445	3.17521	2.95566
84.9	1.84745	3.45149	2.43658	2.81158	3.09879	2.99311
85	1.77061	3.46806	2.45881	2.65629	3.07894	2.99233
85.1	1.82829	3.44377	2.59523	2.92315	2.9621	3.10498
85.2	1.82296	3.37489	2.52641	2.93899	3.06158	3.05797
85.3	1.846	3.43202	2.57798	2.85698	3.02562	2.97804
85.4	1.85061	3.2287	2.51188	2.90387	3.12131	2.75697
85.5	1.89109	3.39508	2.40592	2.73958	3.20379	3.09006
85.6	1.80344	3.41873	2.56858	2.77306	3.16734	2.97444
85.7	1.91951	3.38264	2.60822	2.72996	3.2056	2.98012
85.8	1.89409	3.19809	2.58548	2.91218	3.10181	3.08474
85.9	1.78708	3.31682	2.62439	2.73473	3.13178	3.1395
86	1.93864	3.26159	2.77274	2.77951	3.20823	3.25015
86.1	1.75046	3.10924	2.65489	2.85829	3.15552	3.03919
86.2	1.89857	3.20788	2.59524	2.67823	3.07808	3.23609
86.3	1.85003	3.23139	2.90148	2.69174	3.08004	3.14221
86.4	1.89166	3.23323	2.71174	2.61124	2.97796	3.10485
86.5	1.88513	3.29487	2.6604	2.73061	3.06933	2.89645
86.6	1.80561	3.33195	2.61747	2.6524	3.09713	2.87606
86.7	1.83104	3.27604	2.68417	2.69121	3.07815	2.96502
86.8	1.88261	3.37408	2.56197	2.6106	3.01967	2.91046
86.9	1.8226	3.33766	2.54606	2.74977	3.1125	3.01273
87	1.88411	3.31912	2.40232	2.6398	3.15005	2.75985
87.1	1.85764	3.26735	2.6192	2.71559	3.10728	2.79096
87.2	1.77274	3.19804	2.52453	2.76359	3.04606	2.91193
87.3	1.86375	3.04574	2.51548	2.73649	3.14953	3.07344
87.4	1.84443	3.08042	2.47716	2.66885	3.26441	2.89015
87.5	1.77912	3.10525	2.43616	2.76135	3.37237	2.92797
87.6	1.90886	3.14654	2.44251	2.7019	3.23092	2.97044
87.7	1.77363	3.22955	2.49856	2.838	3.51032	3.2305
87.8	1.8152	3.17667	2.47873	2.78802	3.33795	3.14054
87.9	1.73392	3.18945	2.46664	2.98962	3.34352	3.15606
88	1.76609	3.16181	2.4635	3.07492	3.33284	3.01235
88.1	1.73317	3.29001	2.49407	3.13449	3.28317	2.95847
88.2	1.90297	3.07785	2.61324	2.94066	3.22161	3.04675
88.3	1.84062	3.18084	2.56092	3.07643	3.29835	2.98746
88.4	1.83556	3.14798	2.5104	3.11634	3.31819	2.84237
88.5	1.85895	3.11104	2.52684	3.02192	3.19202	2.89927
88.6	1.85325	3.0506	2.69301	3.07273	3.19393	3.0123
88.7	1.87662	3.12363	2.65388	3.13561	3.14357	2.95539
88.8	1.77664	3.05309	2.64133	2.93487	3.22495	3.02109
88.9	1.83413	3.35612	2.65615	3.06464	3.2471	2.88066
89	1.86285	3.13706	2.56141	2.94081	3.11809	2.88674
89.1	1.77449	3.19315	2.6981	2.96947	3.07318	3.00247
89.2	1.74363	3.2743	2.73627	2.62392	3.19075	2.97535
89.3	1.79757	3.28047	2.7877	2.70777	3.15983	2.79123
89.4	1.71904	3.31673	2.60175	2.50289	3.23634	2.78466
89.5	1.77474	3.2245	2.62698	2.70004	3.25582	2.86419
89.6	1.76852	3.29114	2.66948	2.5307	3.45151	2.96376
89.7	1.69129	3.15216	2.72116	2.59139	3.38498	2.97365
89.8	1.70582	3.069	2.59172	2.73455	3.44994	2.94181
89.9	1.80835	3.17556	2.74093	2.81887	3.37284	2.9988
90	1.7056	3.30443	2.69827	2.81919	3.32379	2.90955
90.1	1.77729	3.00022	2.60262	2.85065	3.20916	3.22759
90.2	1.78558	2.98353	2.6511	2.94279	3.32066	3.32139
90.3	1.77009	2.92828	2.59759	2.95175	3.44877	3.00709
90.4	1.76993	3.0272	2.70576	2.94904	3.31076	3.14993
90.5	1.8345	3.09173	2.69987	3.02524	3.48238	2.8976
90.6	1.81564	3.10016	2.63376	3.0339	3.61015	2.97285
90.7	1.7974	3.129	2.74735	3.12997	3.46409	3.27421
90.8	1.91522	3.12816	2.69826	3.18402	3.33279	3.1814
90.9	1.93672	2.97282	2.68863	3.04095	3.48157	3.30571
91	1.95771	2.95586	2.67369	2.98602	3.57498	3.30028
91.1	1.89005	2.8647	2.715	2.95234	3.28093	3.28614
91.2	1.821	2.79693	2.64066	2.97129	3.42676	3.22397
91.3	1.79031	2.72111	2.87297	2.82631	3.46796	3.11893
91.4	1.90392	2.74542	2.66271	2.86014	3.4314	3.13426
91.5	1.84266	2.73922	2.80093	2.82375	3.5634	3.31302
91.6	1.80934	2.65445	2.69638	2.94984	3.35229	3.20616
91.7	1.86833	2.90838	2.89792	2.88639	3.75735	3.21124
91.8	1.81463	2.8081	2.86659	2.91495	3.60521	3.23135
91.9	1.81893	2.76792	2.9034	2.88321	3.70995	3.17147
92	1.87254	2.87003	2.84251	2.85512	3.52513	3.40604
92.1	1.83286	2.98845	2.91261	3.03863	3.17232	3.43516
92.2	1.78807	2.77384	2.83387	3.03559	2.97547	3.40917
92.3	1.83265	2.90872	2.86275	2.94982	3.3363	3.40243
92.4	1.77534	2.8118	2.93282	2.94568	3.19748	3.50873
92.5	1.74206	2.90469	2.96652	2.85891	3.14729	3.33672
92.6	1.63988	2.82682	2.91483	2.83198	3.20202	3.13565
92.7	1.71442	2.67046	2.8058	2.96947	3.09261	3.12801
92.8	1.70553	2.89917	2.72786	3.13785	3.23323	3.07938
92.9	1.61929	2.73582	2.64345	3.00389	2.98535	3.0244
93	1.6812	2.65878	2.76522	2.97187	2.90505	3.19109
93.1	1.70075	2.75453	2.66037	2.87373	2.87569	3.1462
93.2	1.87442	2.71639	2.64703	2.95003	2.80355	3.3586
93.3	1.90303	2.77812	2.77435	2.82608	2.85925	3.12607
93.4	1.80996	2.76904	2.73925	2.87893	3.07479	3.0529
93.5	1.86946	2.82153	2.60946	2.85231	3.06603	2.96761
93.6	1.8474	2.86892	2.64382	2.88191	3.04377	2.90504
93.7	1.98707	3.06175	2.76217	3.02981	3.07651	3.02765
93.8	1.89855	2.9509	2.78744	3.39134	2.95083	2.99209
93.9	1.89407	2.81496	2.82079	3.0948	2.82015	3.001
94	1.86597	2.8948	2.65524	3.04887	2.89488	3.08132
94.1	1.92144	2.8946	2.66945	2.99703	3.00295	2.83953
94.2	1.94683	2.86994	2.71799	2.89197	2.96129	3.09423
94.3	1.87846	2.95335	2.74843	2.91272	2.82374	3.09975
94.4	1.94835	2.89789	2.81065	2.99303	3.04357	2.99439
94.5	1.8383	2.99401	2.67186	2.84949	3.17359	3.03149
94.6	1.82979	2.89372	2.7375	3.00217	3.16059	3.13944
94.7	1.86359	2.92433	2.84851	2.84238	2.99096	3.21042
94.8	1.9308	2.97744	2.77323	2.71751	3.04277	3.31197
94.9	1.86764	2.82901	2.82232	2.72694	2.97143	3.30247
95	1.8386	2.89958	2.70523	2.83345	2.99031	3.32258
95.1	1.92074	2.8655	2.71257	2.88276	3.21723	3.33165
95.2	1.84757	2.88182	2.54757	2.87113	3.13675	3.37996
95.3	1.89466	2.8389	2.68209	2.85042	3.09416	3.22627
95.4	1.95012	2.78288	2.65691	2.90114	2.88489	2.97432
95.5	1.759	2.9342	2.57628	2.8595	2.98773	2.92836
95.6	1.77647	3.01381	2.64213	3.02704	2.95113	2.99574
95.7	1.74136	3.01686	2.71545	2.99698	3.0462	3.07596
95.8	1.76689	2.94512	2.7546	2.90324	3.18647	3.18612
95.9	1.82604	3.02228	2.71655	2.8245	3.18055	3.39058
96	1.83088	2.97193	2.88687	2.96886	3.08322	3.37601
96.1	1.81983	3.01314	2.76403	2.94633	3.09842	2.98219
96.2	1.8661	2.90712	2.82601	2.84788	3.10423	2.99445
96.3	1.83472	3.09089	2.89486	2.90484	3.33816	3.20405
96.4	1.91439	3.06266	2.994	3.01796	3.3021	3.11711
96.5	1.82595	3.09273	2.89845	3.01488	3.21049	3.31514
96.6	1.85418	3.2791	2.80442	3.09384	3.34754	3.19552
96.7	1.88837	3.17363	2.80875	3.12205	3.37577	3.17935
96.8	1.90756	3.0278	2.72748	3.32226	3.3432	3.09061
96.9	1.90234	2.86515	2.84373	3.29964	3.30713	3.37336
97	1.89091	3.09998	2.72588	3.21519	3.35659	3.25338
97.1	1.87716	2.85042	2.73899	3.04755	3.28208	3.25356
97.2	1.93199	3.05027	2.52532	3.07188	3.15399	3.27136
97.3	1.97987	3.08306	2.70101	2.99767	3.28076	3.13694
97.4	1.74451	3.01135	2.61233	2.9959	3.37343	3.18097
97.5	2.02033	3.05738	2.55795	2.99125	3.4367	3.06836
97.6	2.01833	3.04291	2.67444	3.10477	3.21458	3.33589
97.7	1.82308	3.01802	2.75885	3.23952	3.42967	3.1554
97.8	1.87794	2.92722	2.76021	3.00531	3.34977	3.36638
97.9	1.85631	3.17497	2.89216	2.86704	3.40366	2.98777
98	1.94634	3.20159	2.78964	3.00581	3.54174	3.10927
98.1	1.9254	2.98399	2.7702	2.94024	3.56728	2.84147
98.2	1.88054	3.04857	2.69418	3.10225	3.63075	2.97897
98.3	1.89126	3.20765	3.00732	3.2673	3.67016	3.11262
98.4	1.91287	3.10575	3.06201	3.0082	3.53501	3.01704
98.5	1.88065	3.05831	2.99201	2.90073	3.77814	3.17856
98.6	1.90605	3.15028	2.88355	3.13661	3.79927	3.06348
98.7	1.908	3.18772	2.90887	3.07616	3.76052	3.11483
98.8	1.97291	3.10136	2.88421	3.04441	3.75368	3.21279
98.9	1.81541	3.28445	2.99586	3.12468	4.02756	3.51225
99	1.89844	3.20087	2.89575	3.0371	3.80838	3.27268
99.1	2.04738	3.1948	3.01074	3.07253	3.90342	3.32911
99.2	1.93234	3.16261	2.80398	2.91704	3.67034	3.2584
99.3	1.79015	3.10533	2.84666	2.91254	3.77984	3.15848
99.4	1.96035	3.11042	2.96424	3.32244	3.9067	3.01542
99.5	1.99494	3.13602	2.87927	3.25639	3.91408	3.14816
99.6	1.89152	3.25002	3.00635	3.28888	4.04322	3.25321
99.7	1.98134	3.27829	3.11106	3.34646	3.77833	3.21271
99.8	1.95765	3.33148	3.04163	3.41678	3.75977	3.24451
99.9	1.99342	3.19057	3.04737	3.31138	3.86765	3.51565
100	1.9737	3.06636	3.09557	3.203	3.66122	3.32235
100.1	1.90107	3.14903	2.96869	3.16557	3.57629	3.2678
100.2	1.87133	3.19106	3.00069	3.41841	3.60558	3.08827
100.3	1.93791	3.16469	2.92928	3.39357	3.59947	3.24285
100.4	2.03194	3.37414	2.9034	3.94844	3.69054	3.07991
100.5	1.98702	3.15764	2.89943	3.80708	3.42762	3.46668
100.6	2.04466	3.16961	3.11304	3.54089	3.65884	3.65128
100.7	1.97207	3.24501	2.95308	3.60313	3.94085	3.5059
100.8	2.1766	3.22501	3.01857	3.57138	3.48243	3.7126
100.9	2.0707	3.19726	2.94926	3.70103	3.44782	3.52499
101	2.02668	3.36148	3.06071	3.85889	3.71379	3.7829
101.1	1.97596	3.43793	3.13542	3.67479	3.67846	3.4385
101.2	1.98951	3.33157	2.83582	3.47664	3.70173	3.4226
101.3	1.88135	3.31028	2.79387	3.71839	3.74939	3.4978
101.4	1.94329	3.23291	2.73898	3.46369	3.88232	3.32146
101.5	1.92744	3.33747	2.78529	3.1573	4.16359	3.51749
101.6	1.91848	3.25408	2.76233	3.20696	3.9412	3.19803
101.7	2.06246	3.3287	2.73119	3.65344	3.9927	3.06616
101.8	1.95151	3.34247	2.79154	3.28848	3.88779	3.09981
101.9	1.97039	3.28963	2.82589	3.08005	3.97688	2.88064
102	1.95361	3.32968	2.81704	3.36556	4.21204	3.2453
102.1	2.04255	3.41172	2.761	3.3702	4.04943	3.47061
102.2	1.97225	3.46275	2.78345	3.51075	4.0124	3.48502
102.3	1.94524	3.30918	2.6794	3.33801	4.00124	3.26177
102.4	1.99057	3.25456	2.65176	3.3393	3.95858	3.48655
102.5	2.01458	3.35326	2.66858	3.37847	3.80342	3.36969
